# Supplementary material for: Climate change risk perception in the USA and alignment with sustainable travel behaviours
Source: PLoS One. 2021 Feb 3;16(2):e0244545. doi: 10.1371/journal.pone.0244545 (PMC7857622; doi:10.1371/journal.pone.0244545)
Supplement: S1 Table — This is a table displaying the answers given by participants to the survey questions (to view survey questions refer to S1 File). (XLSX) [file pone.0244545.s003.xlsx]

## Sheet: Sheet1
By selecting "yes" I agree to the following:i) That I am over the age of 18 ii) That I understand the information associated with this project. iii) I am willing to participate in this project	I am:	I am:	The highest level of education that I have completed is:		How clearly can you imagine the year 2050?	Do you think travelling in 2050 will be any different than travelling in 2015?	How do you think travelling in 2050 will be different than travelling in 2015?	Indicate the extent to which you agree with the following statements.							Rank in order of concern (<em>with 1 representing the issue you are most worried about</em>)							I am:	If you have any other comments please provide them here.
Response	Response	Response	Response	Other (please specify)		Response	Open-Ended Response	I rarely count on good things happening to me.	Advancing technology provides us with hope for the future.	Business interests have more political power than individuals.	Humans have the right to modify the natural environment to suit their needs.	I am always optimistic about my future.	Future resource shortages will not be solved by technology.	There are limits to growth beyond which our industrialized society cannot expand.	AIDS	Radioactive waste	Loss of biodiversity	Genetic modification	Climate change	Nuclear power	Terrorism	Response	Open-Ended Response
Yes	25-29	Male	High School Diploma		Somewhat clearly	Yes	Different types of mode of transportation, different fuels used, different travel times and different destination hot spots.	Disagree	Strongly Agree	Strongly Agree	Agree	Agree	Strongly Disagree	Disagree	7	2	4	6	1	3	5	Very concerned about climate change
Yes	25-29	Male	Postgraduate diploma/ certificate		Not at all clearly	Yes	cosf, restrictions, relationship with foreign countries	Disagree	Agree	Strongly Agree	Neither Agree nor Disagree	Disagree	Disagree	Agree	6	5	4	7	3	2	1	Not too concerned about climate change
Yes	18-19	Male	PhD		Not at all clearly	Yes	I think that the design of the airplanes will be different.	Strongly Disagree	Agree	Neither Agree nor Disagree	Strongly Disagree	Agree	Strongly Agree	Agree	2	3	7	6	5	1	4	Somewhat concerned about climate change
Yes	25-29	Male	Other (please specify)	Ged	Not at all clearly	Yes	I'm unsure	Neither Agree nor Disagree	Neither Agree nor Disagree	Neither Agree nor Disagree	Disagree	Strongly Agree	Strongly Disagree	Strongly Disagree			5		6	7	1	Somewhat concerned about climate change
Yes	25-29	Male	High School Diploma		Not very clearly	Yes	all electric or solar powered	Neither Agree nor Disagree	Agree	Disagree	Disagree	Neither Agree nor Disagree	Agree	Neither Agree nor Disagree	7	4	5	3	6	1	2	Not too concerned about climate change	lets all have flying stuff lol
Yes	25-29	Male	High School Diploma		Not very clearly	Yes	I think that there will be more self driving cars yet much more traffic due to the current rate governments are maintaining and building additional road way	Strongly Disagree	Strongly Disagree	Strongly Agree	Neither Agree nor Disagree	Agree	Strongly Disagree	Strongly Agree	3	5	4	2	7	6	1	Not at all concerned about climate change
Yes	25-29	Male	Master's Degree		Somewhat clearly	Yes	More faster means of transport	Disagree	Strongly Disagree	Strongly Disagree	Neither Agree nor Disagree	Agree	Strongly Agree	Agree	6	5	2	7	1	4	3	Very concerned about climate change
Yes	20-24	Male	Postgraduate diploma/ certificate		Not very clearly	Yes	Technology	Neither Agree nor Disagree	Disagree	Neither Agree nor Disagree	Strongly Agree	Neither Agree nor Disagree	Disagree	Neither Agree nor Disagree		2		6	5	4	3	Somewhat concerned about climate change	I don't have it
Yes	18-19	Male	Community College/ Technical College			Yes	planes	Neither Agree nor Disagree	Agree	Neither Agree nor Disagree	Disagree	Strongly Agree	Strongly Agree	Disagree	1	2	6	5	4	7	3	Somewhat concerned about climate change
Yes	20-24		High School Diploma		Not at all clearly	Yes	I hope it's a better place	Strongly Agree	Strongly Agree	Strongly Agree	Strongly Agree	Strongly Agree	Strongly Agree	Strongly Agree	1	3	4	6	7	2	5	Not too concerned about climate change
Yes	20-24	Male	High School Diploma		Somewhat clearly	No		Neither Agree nor Disagree	Disagree	Agree	Agree	Neither Agree nor Disagree	Agree	Agree	5	2	4	6	7	3	1	Not too concerned about climate change
Yes	20-24	Male	High School Diploma		Not very clearly	I don't know	We will have gotten better and more efficient at what we already have. There may be a new mode of transportation.	Neither Agree nor Disagree	Agree	Neither Agree nor Disagree	Disagree	Neither Agree nor Disagree	Agree	Agree	3	2	1	5	6	4	7	Somewhat concerned about climate change
Yes	20-24	Male	High School Diploma		Not very clearly	Yes	More restrictions, harder to get places.	Agree	Strongly Agree	Strongly Agree	Disagree	Disagree	Disagree	Agree	5	6	4	7	2	3	1	Very concerned about climate change
Yes	20-24	Male	High School Diploma		Not very clearly	Yes	I know that in 30+ years the technology is going to change our world around.	Disagree	Strongly Agree	Agree	Strongly Agree	Strongly Agree	Disagree	Strongly Disagree	6	2	7	5	4	1	3	Very concerned about climate change
Yes	50-59	Male	Undergraduate		Not at all clearly	Yes	I have no idea, transportation progress will most likely continue to have minor improvements, self driving cars, but keep the base of a car as we know it. I do know that by 3000 Elon Musk will claim the hyper loop is still 10 years away.		Agree	Agree	Agree	Agree	Disagree	Agree	6	5	4	2	3	7	1	Somewhat concerned about climate change
Yes	25-29	Male	Postgraduate diploma/ certificate		Not very clearly	Yes	electric and fast	Neither Agree nor Disagree	Neither Agree nor Disagree	Neither Agree nor Disagree	Neither Agree nor Disagree	Agree	Neither Agree nor Disagree	Neither Agree nor Disagree	7	6	5	4	1	2	3	Very concerned about climate change
Yes	20-24	Male	Master's Degree		Somewhat clearly	Yes	In urban areas, individuals will be transported from mass transit stations/hubs to local destinations via small driverless vehicles. Mass transit, especially air travel and high-speed trains, will serve most long distance commutes. Space travel (to/from low Earth orbit) will be commonplace but at the level of early air travel in the United States.	Neither Agree nor Disagree	Strongly Agree	Neither Agree nor Disagree	Agree	Strongly Agree	Strongly Agree	Strongly Agree	2	6	3	4	1	7	5	Very concerned about climate change	Although technology will alleviate some issues with using finite resources, it will not solve any problems. All technology bust be used responsibly to accomplish any change. Shifts in values and norms are more influential than available technology.
Yes	25-29	Male	Undergraduate		Somewhat clearly	Yes	Faster, safer, fully autonmous	Disagree	Strongly Agree	Neither Agree nor Disagree	Neither Agree nor Disagree	Agree	Disagree	Neither Agree nor Disagree	7	2	6	3	4	5	1	Not too concerned about climate change
Yes	40-49	Male	Undergraduate		Somewhat clearly	Yes	Air travel will be more efficient and less costly.	Strongly Disagree	Agree	Agree	Disagree	Strongly Agree	Strongly Disagree	Strongly Disagree	7	6	4	5	1	2	3	Very concerned about climate change
Yes	25-29	Other	Undergraduate		Not very clearly	No		Neither Agree nor Disagree	Neither Agree nor Disagree	Neither Agree nor Disagree	Neither Agree nor Disagree	Neither Agree nor Disagree	Neither Agree nor Disagree	Neither Agree nor Disagree
Yes	20-24	Male	High School Diploma		Not at all clearly	Yes
Yes	25-29	Male	Undergraduate		Not at all clearly	Yes	More public and mass transport. Possibly commercial space flights.	Neither Agree nor Disagree	Agree	Neither Agree nor Disagree	Neither Agree nor Disagree	Neither Agree nor Disagree	Disagree	Disagree	4	3	2	6	1	7	5	Very concerned about climate change
Yes	35-39	Male	Community College/ Technical College		Somewhat clearly	Yes	better roads	Neither Agree nor Disagree	Neither Agree nor Disagree	Neither Agree nor Disagree	Neither Agree nor Disagree	Neither Agree nor Disagree	Neither Agree nor Disagree	Neither Agree nor Disagree	6	3	2	7	1	5	4	Very concerned about climate change	meh
Yes
Yes	25-29	Male	High School Diploma		Not at all clearly	Yes	New people will be in the world and new ideas everything
Yes	35-39	Male	PhD		Somewhat clearly	Yes	Self driving cars. Super-fast rail. Supersonic commercial flights.	Disagree	Strongly Agree	Strongly Disagree	Strongly Agree	Agree	Strongly Agree	Strongly Disagree	5	3	2	7	1	4	6	Very concerned about climate change
Yes	30-34	Male	Community College/ Technical College		Somewhat clearly	Yes	Way more security with anal searches but only within the US.	Disagree	Strongly Agree	Agree	Neither Agree nor Disagree	Agree	Agree	Disagree	7	1	4	3	5	2	6	Climate change does not exist	Change in climate has not been proven to be human influenced nor disproven. Let's eat at hell's pizza. Love me some hell's P in Invercargill.
Yes	35-39	Male	High School Diploma		Not very clearly	Yes	not sure	Neither Agree nor Disagree	Neither Agree nor Disagree	Agree	Disagree	Agree	Neither Agree nor Disagree	Neither Agree nor Disagree	3	6	5	4	1	2	7	Not at all concerned about climate change
Yes	25-29	Male	Undergraduate		Not at all clearly	Yes	Self-driving vehicles... perhaps even self-flying ones	Disagree	Disagree	Agree	Agree	Disagree	Neither Agree nor Disagree	Disagree	7	5	6	2	1	3	4	Very concerned about climate change	Americans seem to have forgotten all about climate change, even with rising temperatures everywhere. Do they not realize how powerful weather is?
Yes	20-24	Male	Undergraduate		Not very clearly	Yes	electrical cars everywhere. Planes will be electrical too.	Neither Agree nor Disagree	Agree	Strongly Agree	Neither Agree nor Disagree	Agree	Agree	Agree	4	7	6	5	2	3	1	Somewhat concerned about climate change
Yes	40-49	Male	Undergraduate		Somewhat clearly	Yes	transporting	Neither Agree nor Disagree	Strongly Agree	Agree	Disagree	Strongly Agree	Neither Agree nor Disagree	Strongly Agree	7	4	6	3	5	1	2	Somewhat concerned about climate change	good luck 2050
Yes	40-49	Male	Other (please specify)	JD	Not very clearly	Yes	Driverless vehicles, renewable energy-powered vehicles and aircraft	Disagree	Agree	Disagree	Disagree	Neither Agree nor Disagree	Disagree	Disagree	7	3	4	6	1	2	5	Very concerned about climate change
Yes	25-29	Male	Undergraduate		Somewhat clearly	Yes	I think we will be able to travel to low-earth orbit. Additionally, I think more transportation methods will be autonomous.	Disagree	Strongly Agree	Neither Agree nor Disagree	Disagree	Agree	Disagree	Strongly Disagree	7	4	2	6	1	5	3	Very concerned about climate change
Yes	35-39	Male	Community College/ Technical College		Not very clearly	No		Disagree	Strongly Agree	Agree	Agree	Agree	Disagree	Neither Agree nor Disagree	3	5	6	7	1	4	2	Very concerned about climate change
Yes	40-49	Male	Undergraduate		Not very clearly	Yes	Maybe it will be totally virtually	Disagree	Agree	Agree	Agree	Agree	Neither Agree nor Disagree	Neither Agree nor Disagree	5	4	6	7	2	3	1	Somewhat concerned about climate change
Yes	60	Male	Undergraduate		Somewhat clearly	I don't know	no idea	Strongly Agree	Neither Agree nor Disagree	Neither Agree nor Disagree	Neither Agree nor Disagree	Neither Agree nor Disagree	Neither Agree nor Disagree	Neither Agree nor Disagree	7				1	4	2	Very concerned about climate change
Yes	60	Male	Undergraduate		Not very clearly	Yes	Fewer personal/privately owned autos. More shared vehicles.	Strongly Disagree	Strongly Agree	Neither Agree nor Disagree	Neither Agree nor Disagree	Strongly Agree	Strongly Disagree	Strongly Agree	5	3	1		2	6	4	Not too concerned about climate change
Yes	35-39	Male	Master's Degree		Somewhat clearly	Yes	Different modes, faster speeds.	Neither Agree nor Disagree	Agree	Agree	Agree	Agree	Disagree	Disagree	6	4	5	2	7	3	1	Climate change does not exist
Yes	35-39	Male	High School Diploma		Not very clearly	Yes	I believe we will be able to get to far places a lot safer and quicker	Strongly Disagree	Strongly Agree	Agree	Strongly Disagree	Strongly Agree	Neither Agree nor Disagree	Neither Agree nor Disagree	7	5	6	4	1	2	3	Very concerned about climate change
Yes	35-39	Male	Undergraduate		Not at all clearly	Yes	Faster	Disagree	Agree	Agree	Disagree	Agree	Agree	Disagree	7	4	3	6	5	1	2	Very concerned about climate change	The world leaders are not true concern about the climate change
Yes	35-39	Male	Community College/ Technical College		Not very clearly	Yes	easier faster to exotic places	Strongly Agree	Neither Agree nor Disagree	Strongly Agree	Strongly Agree	Strongly Disagree	Neither Agree nor Disagree	Strongly Agree	7	3	4	1	5	6	2	Not at all concerned about climate change
Yes	30-34	Male	Postgraduate diploma/ certificate		Somewhat clearly	Yes	Driverless cars	Disagree	Strongly Agree	Agree	Neither Agree nor Disagree	Agree	Disagree	Agree	4	2	5	7	3	6	1	Somewhat concerned about climate change
Yes	30-34	Male	Postgraduate diploma/ certificate		Somewhat clearly	Yes	Too much to mention! Outside of business jets, I think speed will still be an issue globally, as airlines focus on bringing the cost of flights down to maximize profits. Aircraft will continue to get more efficient. Cars will still be used domestically, but they will continue to be produced with a short term mindset. Right now, there are tons of cars on the road that were manufactured more than 2…	Disagree	Agree	Strongly Disagree	Strongly Agree	Agree	Strongly Disagree	Neither Agree nor Disagree	5	3	1	2	4	6	7	Not too concerned about climate change	I'm not sure if the page several pages ago was asking for my current perspective, or 2050 perspective. I answered it as current. I believe the earth may adjust for climate change by great catastrophes - like a super volcano will erupt and suddenly drop temperatures globally, and the earth will continue to warm up over the next few thousand years.
Yes	35-39	Male	Undergraduate		Somewhat clearly	Yes	It will be faster, safer, easier, and cheaper. We will also be able to travel to more destinations with relative ease.	Neither Agree nor Disagree	Agree	Strongly Agree	Disagree	Neither Agree nor Disagree	Neither Agree nor Disagree	Agree	5	4	1	7	2	6	3	Somewhat concerned about climate change
Yes	30-34	Male	Apprenticeship		Not very clearly	I don't know	More economical	Agree	Agree	Strongly Agree	Disagree	Neither Agree nor Disagree	Neither Agree nor Disagree	Neither Agree nor Disagree	5	4				2	3	Somewhat concerned about climate change
Yes	20-24	Male	Undergraduate		Not very clearly	Yes	Self driving cars will be the largest change. Perhaps development in clean energy will change the way we travel as well.	Disagree	Agree	Strongly Agree	Disagree	Agree	Disagree	Strongly Agree	4	5	1	6	2	7	3	Very concerned about climate change
Yes	20-24	Male	Community College/ Technical College		Somewhat clearly	Yes	Hover cars
Yes
Yes	30-34	Male	High School Diploma		Not very clearly	Yes	That's 34 years from now.	Disagree	Neither Agree nor Disagree	Agree	Disagree	Agree	Agree	Agree	4	3	7	6	5	2	1	Very concerned about climate change
Yes	30-34	Male	High School Diploma		Not very clearly	Yes	cleaner emissions	Agree	Agree	Strongly Agree	Disagree	Agree	Disagree	Disagree	3	5	1	7	2	6	4	Somewhat concerned about climate change
Yes	35-39	Male	Postgraduate diploma/ certificate		Not very clearly	I don't know	dont know	Neither Agree nor Disagree	Agree	Strongly Agree	Disagree	Strongly Agree	Neither Agree nor Disagree	Neither Agree nor Disagree	4	5	6	7	3	2	1	Very concerned about climate change	no
Yes	30-34	Female	Master's Degree		Not at all clearly	Yes	who the hell knows?	Neither Agree nor Disagree	Neither Agree nor Disagree	Neither Agree nor Disagree	Neither Agree nor Disagree	Neither Agree nor Disagree	Neither Agree nor Disagree	Neither Agree nor Disagree	1	2	3	4	5	6	7	Not too concerned about climate change
Yes	25-29	Male	High School Diploma		Not at all clearly	Yes	Not have to travel at all.	Disagree	Strongly Agree	Agree	Strongly Agree	Agree	Strongly Disagree	Strongly Agree	3	2	1	4	6	5	7	Not at all concerned about climate change
Yes	20-24	Female	Undergraduate		Somewhat clearly	Yes	More efficient, faster, easier to get where you're going quickly.	Agree	Strongly Agree	Strongly Agree	Neither Agree nor Disagree	Neither Agree nor Disagree	Disagree	Disagree	6	3	5	7	1	4	2	Very concerned about climate change
Yes	40-49	Female	Community College/ Technical College		Not very clearly	No		Agree	Agree	Neither Agree nor Disagree	Agree	Agree	Agree	Strongly Agree	2							Climate change does not exist
Yes	30-34	Male	Postgraduate diploma/ certificate		Not at all clearly	Yes	fast, more efficient	Strongly Disagree	Strongly Agree	Strongly Agree	Agree	Strongly Agree	Strongly Disagree	Disagree	6	1	2	3	4	5	7	Somewhat concerned about climate change
Yes	35-39	Male	Master's Degree		Not very clearly	No		Neither Agree nor Disagree	Agree	Strongly Agree	Disagree	Neither Agree nor Disagree	Strongly Disagree	Agree	7	4	2	5	1	6	3	Very concerned about climate change
Yes	50-59	Male	Postgraduate diploma/ certificate		Not at all clearly	Yes	Cleaner faster different modes of transportation	Agree	Neither Agree nor Disagree	Agree	Neither Agree nor Disagree	Disagree	Agree	Agree	6	3	2	5	7	4	1	Not too concerned about climate change
Yes	50-59	Male	Master's Degree		Somewhat clearly	Yes	Self-driving vehicles will be the norm.	Neither Agree nor Disagree	Strongly Agree	Disagree	Neither Agree nor Disagree	Neither Agree nor Disagree	Strongly Disagree	Disagree	6	3	2	4	7	5	1	Not at all concerned about climate change	The climate has changed naturally during the earth's history and will continue to do so as long as it exists. Man has very little impact on any change in the climate.
Yes	40-49	Male	Undergraduate		Somewhat clearly	Yes	Travelling times will be greatly reduced, making the world an even smaller place. Contemplate living in one country and working every day in the office of another.	Strongly Disagree	Strongly Disagree	Neither Agree nor Disagree	Neither Agree nor Disagree	Strongly Disagree	Neither Agree nor Disagree	Agree	7	1	3	5	2	6	4	Somewhat concerned about climate change
Yes	50-59	Male	Community College/ Technical College		Not very clearly	Yes	not sure	Strongly Agree	Neither Agree nor Disagree	Agree	Neither Agree nor Disagree	Neither Agree nor Disagree	Strongly Disagree	Disagree	4	2	3	5	6	7	1	Not at all concerned about climate change
Yes	35-39	Male	Community College/ Technical College		Not very clearly	Yes	The mode of transportation. I see more automated vehicles and vehicles with alternative energy sources.	Disagree	Agree	Agree	Agree	Neither Agree nor Disagree	Disagree	Strongly Disagree	5	6	7	1	3	4	2	Somewhat concerned about climate change
Yes	40-49	Male	Community College/ Technical College		Somewhat clearly	Yes	a lot more precautions will be required but they will be mostly transparent	Disagree	Agree	Agree	Disagree	Agree	Disagree	Disagree	5	4	3	2	6	7	1	Climate change does not exist
Yes	40-49	Male	Master's Degree		Somewhat clearly	Yes	Intercontinental travel will involve going into low earth orbit at supersonic speeds reducing travel time.	Disagree	Agree	Strongly Agree	Neither Agree nor Disagree	Neither Agree nor Disagree	Agree	Agree	5	6	3	1	2	7	4	Very concerned about climate change
Yes	50-59	Male	Undergraduate		Somewhat clearly	No		Agree	Agree	Strongly Agree	Disagree	Neither Agree nor Disagree	Neither Agree nor Disagree	Strongly Agree	7	3	2	4	1	5	6	Very concerned about climate change
Yes	50-59	Male	Postgraduate diploma/ certificate		Very clearly	Yes	more machines and technology, faster	Agree	Strongly Agree	Strongly Agree	Neither Agree nor Disagree	Agree	Agree	Agree	3	2	1	6	7	5	4	Somewhat concerned about climate change
Yes	40-49	Male	Postgraduate diploma/ certificate		Not at all clearly	Yes
Yes	50-59	Male	High School Diploma		Not at all clearly	Yes	Different types of vehihicles	Neither Agree nor Disagree	Agree	Strongly Disagree	Disagree	Neither Agree nor Disagree	Agree	Agree						4	6	Not too concerned about climate change	I glad to be a part of pelican
Yes	40-49	Male	Community College/ Technical College		Somewhat clearly	No		Disagree	Agree	Strongly Agree	Disagree	Neither Agree nor Disagree	Neither Agree nor Disagree	Strongly Agree	6	1	7	2	5	3	4	Somewhat concerned about climate change
Yes	50-59	Male	Undergraduate		Not very clearly	Yes		Neither Agree nor Disagree	Disagree	Strongly Agree	Neither Agree nor Disagree	Disagree	Neither Agree nor Disagree	Agree	4	3	6	5	7	2	1	Climate change does not exist
Yes	50-59	Male	Undergraduate		Somewhat clearly	Yes	Faster, more options	Disagree	Agree	Agree	Disagree	Agree	Disagree	Agree	7	3	6	5	4	2	1	Not too concerned about climate change
Yes	40-49	Male	Undergraduate		Not very clearly	No		Disagree	Agree	Agree	Agree	Agree	Neither Agree nor Disagree	Agree	7	2	1	4	3	5	6	Somewhat concerned about climate change
Yes	25-29	Male	High School Diploma		Not very clearly	Yes	Faster cars different roadways faster planes	Neither Agree nor Disagree	Agree	Agree	Agree	Neither Agree nor Disagree	Agree	Agree		7	5		4	1	3	Somewhat concerned about climate change
Yes	40-49	Male	High School Diploma		Not very clearly	Yes	more self driving cars , technologically assisted driving	Neither Agree nor Disagree	Agree	Neither Agree nor Disagree	Neither Agree nor Disagree	Neither Agree nor Disagree	Neither Agree nor Disagree	Neither Agree nor Disagree	7	2	4	5	3	6	1	Not too concerned about climate change
Yes	35-39	Male	High School Diploma		Somewhat clearly	No		Strongly Disagree	Agree	Strongly Agree	Strongly Disagree	Agree	Agree	Disagree	6	4	5	3	7	2	1	Climate change does not exist
Yes	20-24	Male	Undergraduate		Not very clearly	Yes
Yes	40-49	Male	Community College/ Technical College		Not at all clearly	Yes	bigger, better, faster, more expensive, more options,	Disagree	Agree	Agree	Disagree	Agree	Disagree	Disagree	7	4	5	6	2	3	1	Very concerned about climate change	n/a
Yes	50-59	Male	Community College/ Technical College		Very clearly	Yes	Driverless autos. Different types of drive trains	Strongly Agree	Agree	Strongly Disagree	Strongly Disagree	Strongly Disagree	Strongly Disagree	Strongly Disagree	2	5	4	3	7	6	1	Not at all concerned about climate change	Man caused climate chan f e is a hoax
Yes	20-24	Male	High School Diploma		Very clearly	Yes	Cause I think that we are going to be having flying cars	Neither Agree nor Disagree	Neither Agree nor Disagree	Neither Agree nor Disagree	Neither Agree nor Disagree	Neither Agree nor Disagree	Neither Agree nor Disagree	Neither Agree nor Disagree								Not too concerned about climate change
Yes	50-59	Male	Undergraduate		Not very clearly	Yes	Faster and more efficient.	Agree	Strongly Agree	Agree	Agree	Neither Agree nor Disagree	Agree	Disagree	6	4	2	3	7	5	1	Not at all concerned about climate change
Yes	50-59	Male	Postgraduate diploma/ certificate		Not at all clearly	Yes	automated vehicles	Neither Agree nor Disagree	Neither Agree nor Disagree	Strongly Agree	Agree	Neither Agree nor Disagree	Neither Agree nor Disagree	Agree	5	6	3	4	2	7	1	Somewhat concerned about climate change
Yes	50-59	Male	Community College/ Technical College		Not very clearly	Yes	Hands free pre-set destinations. Mostly electric or non combustion drive trains.	Strongly Agree	Neither Agree nor Disagree	Strongly Agree	Disagree	Disagree	Strongly Disagree	Strongly Disagree	7	2	5	6	4	3	1	Somewhat concerned about climate change
Yes	30-34	Male	High School Diploma		Not very clearly	Yes	It will be faster	Disagree	Agree	Neither Agree nor Disagree	Neither Agree nor Disagree	Neither Agree nor Disagree	Neither Agree nor Disagree	Neither Agree nor Disagree	2	7	6	5	4	3	1	Not too concerned about climate change
Yes	50-59	Male	Apprenticeship		Somewhat clearly	Yes	More travel options, possibly exo-atomosphere. Faster travel options and possibly more travel restrictions.	Neither Agree nor Disagree	Agree	Agree	Neither Agree nor Disagree	Neither Agree nor Disagree	Neither Agree nor Disagree	Strongly Disagree	3	5	7	2	4	6	1	Not too concerned about climate change
Yes	50-59	Male	High School Diploma		Not very clearly	I don't know	I don't know	Agree	Agree	Agree	Agree	Agree	Neither Agree nor Disagree	Agree	5	3	6	7	2	4	1	Not too concerned about climate change
Yes	40-49	Male	Master's Degree		Not at all clearly	Yes	No human pilots in airplanes and cars will drive themselves as the norm	Agree	Strongly Agree	Strongly Agree	Disagree	Disagree	Agree	Strongly Agree	2	6	7	3	5	4	1	Somewhat concerned about climate change
Yes	25-29	Male	Community College/ Technical College		Not very clearly	Yes	Travel will be cleaner in terms of emissions but international travel may be more restricted due to stricter immigration laws.	Agree	Neither Agree nor Disagree	Strongly Agree	Disagree	Disagree	Disagree	Disagree	7	3	2	5	1	4	6	Very concerned about climate change
Yes	30-34	Male	Community College/ Technical College		Not very clearly	I don't know	cost more	Strongly Disagree	Neither Agree nor Disagree	Agree	Neither Agree nor Disagree	Neither Agree nor Disagree	Neither Agree nor Disagree	Agree	7	2	4	5	6	3	1	Not at all concerned about climate change
Yes	40-49	Female	Master's Degree		Not very clearly	Yes	Faster planes and trains.	Disagree	Agree	Agree	Disagree	Agree	Neither Agree nor Disagree	Agree	4	5	2	3	1	6	7	Very concerned about climate change
Yes	40-49	Male	Master's Degree		Not very clearly	I don't know	I wonder if the current system of transportation will be all that different, in that roads and ways will still be needed	Disagree	Disagree	Agree	Neither Agree nor Disagree	Neither Agree nor Disagree	Neither Agree nor Disagree	Agree	7	6	1	3	2	5	4	Somewhat concerned about climate change	What was the point of this? Technology can help but only behavioral changes will cause changes
Yes	50-59	Male	Undergraduate		Not at all clearly	Yes	No clue	Neither Agree nor Disagree	Strongly Agree	Neither Agree nor Disagree	Strongly Disagree	Strongly Agree	Strongly Disagree	Neither Agree nor Disagree	5	4	6	7	1	3	2	Very concerned about climate change	None
Yes	40-49	Male	Master's Degree		Not very clearly	Yes	Faster plans, cars better train system	Neither Agree nor Disagree	Agree	Agree	Agree	Agree	Disagree	Agree	6	2	3	4	5	7	1	Not too concerned about climate change
Yes	50-59	I'd rather not say	Master's Degree		Very clearly	Yes	I think there will be many self driving cars. Unless the USA changes its management of air traffic, flights will be much more expensive I think a massive global recession is coming. If that happens in late 2040s travel will be severely less.	Neither Agree nor Disagree	Neither Agree nor Disagree	Agree	Agree	Disagree	Strongly Disagree	Strongly Disagree	6	4	3	2	7	5	1	Climate change does not exist	Climate change occurs naturally over the centuries and millenia. Man made climate change does not exist.
Yes	50-59	Male	Master's Degree		Not at all clearly	I don't know		Neither Agree nor Disagree	Neither Agree nor Disagree	Agree	Disagree	Agree	Neither Agree nor Disagree	Agree	7	2	6	3	4	1	5	Not too concerned about climate change
Yes	50-59	Male	High School Diploma		Not very clearly	Yes	flying cars and traveling in space	Disagree	Strongly Agree	Neither Agree nor Disagree	Agree	Agree	Strongly Disagree	Strongly Disagree	7	6	4	3	2	5	1	Somewhat concerned about climate change
Yes	50-59	Male	Postgraduate diploma/ certificate
Yes	35-39	Male	Master's Degree		Not very clearly	No		Neither Agree nor Disagree	Neither Agree nor Disagree	Neither Agree nor Disagree	Neither Agree nor Disagree	Neither Agree nor Disagree	Neither Agree nor Disagree	Neither Agree nor Disagree	1	2	7	3	4	5	6	Not at all concerned about climate change	ma
Yes	50-59	Male	Community College/ Technical College		Somewhat clearly	No		Strongly Disagree	Strongly Agree	Strongly Agree	Strongly Disagree	Agree	Strongly Disagree	Disagree	3	4	1	5	2	6	7	Very concerned about climate change
Yes	20-24	Female	High School Diploma		Somewhat clearly	Yes	So much more technology will be available.	Agree	Strongly Agree	Neither Agree nor Disagree	Strongly Agree	Agree	Strongly Agree	Strongly Agree							7	Very concerned about climate change	The future raises a lot of concern for our future human beings. So much toxic waste expands on our earth
Yes	30-34	Male	High School Diploma
Yes	35-39	Male	Postgraduate diploma/ certificate
Yes	40-49	Male	Postgraduate diploma/ certificate		Somewhat clearly	Yes	Some areas will have only mass transit or auto driven modes of transportation & personal transportation drones will be prominent.	Agree	Neither Agree nor Disagree	Strongly Agree	Agree	Neither Agree nor Disagree	Strongly Disagree	Disagree	7	4	3	5	6	2	1	Not at all concerned about climate change	Make America Great AGAIN
Yes	50-59	Male	Master's Degree		Not at all clearly	Yes	Faster, more efficient, less dependence on petrol, perhaps into space. Perhaps more sharing.	Disagree	Agree	Agree	Neither Agree nor Disagree	Agree	Strongly Disagree	Disagree	7	6	3	4	1	5	2	Somewhat concerned about climate change
Yes	50-59	Male	Community College/ Technical College		Not very clearly	Yes	Fossil fuels will be gone.	Strongly Disagree	Agree	Agree	Disagree	Agree	Neither Agree nor Disagree	Disagree	7	5	6	4	1	3	2	Very concerned about climate change
Yes	50-59	Male	Undergraduate		Not at all clearly	Yes	Well be driving electric cars Anna most if not all will be self driven. There may ever b flying cars and jet packs. We'll probably be traveling by hyperloop and supersonic jets. And probably a lot More public transit.	Strongly Disagree	Strongly Agree	Agree	Disagree	Strongly Agree	Disagree	Agree	7	5	4	3	2	6	1	Very concerned about climate change	I am very optimistic about the future And look forward to all technological advances
Yes	50-59	Female	Master's Degree		Somewhat clearly	Yes	Different and faster modes of transportation	Disagree	Agree	Strongly Agree	Disagree	Agree	Agree	Agree	7	3	2	6	4	5	1	Somewhat concerned about climate change
Yes	50-59	Male	Undergraduate		Not very clearly	Yes	Quicker	Neither Agree nor Disagree		Neither Agree nor Disagree	Disagree	Agree	Strongly Disagree	Neither Agree nor Disagree	6	7	5	2	3		1	Very concerned about climate change	NA
Yes	50-59	Male	Postgraduate diploma/ certificate		Not very clearly	Yes	Easier. Faster	Disagree	Agree	Agree	Disagree	Strongly Agree	Disagree	Strongly Agree	2	5	6	3	4	7	1	Somewhat concerned about climate change
Yes	40-49	Male	Community College/ Technical College		Not very clearly	Yes	Super/hypersonic air travel will return, along with autonomous vehicles.	Neither Agree nor Disagree	Agree	Agree	Disagree	Neither Agree nor Disagree	Disagree	Disagree	5	4	3	6	2	7	1	Somewhat concerned about climate change
Yes	25-29	Male	Community College/ Technical College		Not very clearly	Yes	More robotics and touch screen than hands on	Strongly Disagree	Strongly Agree	Agree	Strongly Agree	Strongly Agree	Strongly Disagree	Disagree	1	7	5	6	3	4	2	Very concerned about climate change
Yes	40-49	Male	Undergraduate		Not very clearly	Yes	I think self-driving vehicles will be at least a large plurality of vehicular traffic by 2050. I suspect the airline industry may be testing it by then, but may choose not to do it for PR reasons. Subways and buses will probably be the first mass transit systems to employ self-driving vehicles, trailing personal vehicles by a few years. Whether Elon Musk's proposed tube travel ("Hyperloop") ever …	Neither Agree nor Disagree	Strongly Agree	Strongly Agree	Agree	Neither Agree nor Disagree	Disagree	Neither Agree nor Disagree	3	4	2	5	1	6	7	Very concerned about climate change
Yes	40-49	Male	Postgraduate diploma/ certificate
Yes	50-59	Male	Postgraduate diploma/ certificate		Not very clearly	Yes	Different modes and faster	Disagree	Strongly Agree	Agree	Disagree	Neither Agree nor Disagree	Strongly Agree	Strongly Disagree	7	4	1	5	2	6	3	Very concerned about climate change
Yes	20-24	Male	High School Diploma		Not very clearly	I don't know	It depends on technology. It could be similar or be like star wars	Neither Agree nor Disagree	Agree	Agree	Neither Agree nor Disagree	Agree	Neither Agree nor Disagree	Neither Agree nor Disagree	6	1	4	3	5	2	7	Not at all concerned about climate change
Yes	40-49	Male	Postgraduate diploma/ certificate		Somewhat clearly	Yes	Green fuels, hyper loop related media, much more efficient. alternatives to flight for international travel	Neither Agree nor Disagree	Agree	Agree	Strongly Disagree	Neither Agree nor Disagree	Disagree	Strongly Agree	6	5	1	4	2	7	3	Very concerned about climate change	who made your list of worries? 1984?
Yes	30-34	Male	High School Diploma		Not at all clearly	Yes	Mass transit will be more widespread & used more often by all	Strongly Disagree	Agree	Agree	Disagree	Strongly Agree	Agree	Agree	4	6	1	7	2	5	3	Very concerned about climate change
Yes	25-29	Male	Undergraduate		Not very clearly	Yes	Faster, more comfortable	Disagree	Agree	Agree	Agree	Strongly Agree	Neither Agree nor Disagree	Agree	5	7	6	4	2	3	1	Somewhat concerned about climate change
Yes
Yes	25-29	Male	Postgraduate diploma/ certificate		Somewhat clearly	Yes	Near orbital planes, self driving cars, maglev trains, space travel (hopefully)	Agree	Strongly Agree	Strongly Agree	Disagree	Disagree	Disagree	Disagree	4	5	2	6	1	7	3	Very concerned about climate change
Yes	30-34	Male	Other (please specify)	bachelor's degree (4-year degree) plus job certificate	Somewhat clearly	I don't know	California will have a bullet train aka high speed railroad from San Francisco to Los Angeles thus reducing need for intra-state air flights. Car manufacturers like Tesla pushing self driving car technology onto the market will redefine/shift luxury car market from cars w/leather seats to cars able to drive themselves, thus also increasing public transportation buses since cities no longer limite…	Agree	Strongly Agree	Agree	Neither Agree nor Disagree	Strongly Disagree	Neither Agree nor Disagree	Agree	5	4	2	6	3	7	1	Very concerned about climate change	There's lots of interest in the idea of space travel but the few destinations within reach (Moon & Mars) are unappealing, whomever discovers a habitable world or is able to create a habitable environment on a nearby planet will likely see exponential growth in travel industry's future.
Yes	50-59	Male	Undergraduate		Somewhat clearly	Yes	Self driving cars will be common.	Neither Agree nor Disagree	Agree	Strongly Agree	Disagree	Neither Agree nor Disagree	Agree	Neither Agree nor Disagree	6	3	2	5	1	4	7	Very concerned about climate change	I
Yes	40-49	Male	Other (please specify)	Military	Not at all clearly	Yes	Nongas possibly all electric. Big boom in space travel	Strongly Agree	Neither Agree nor Disagree	Strongly Agree	Disagree	Strongly Disagree	Disagree	Disagree	5	4	7	6	3	1	2	Very concerned about climate change	Politicians are the real problem
Yes	40-49	Male	Master's Degree		Not very clearly	Yes	Speed of transport will be increased, making it possible to visit place further away in less time.	Neither Agree nor Disagree	Agree	Strongly Agree	Neither Agree nor Disagree	Neither Agree nor Disagree	Strongly Disagree	Agree	3	6	1	5	2	7	4	Very concerned about climate change
Yes	50-59	Male	Community College/ Technical College		Not at all clearly	Yes	Faster	Strongly Agree	Strongly Agree	Strongly Agree	Strongly Agree	Strongly Disagree	Neither Agree nor Disagree	Strongly Disagree	6	4	5	2	7	3	1	Climate change does not exist
Yes	50-59	Male	PhD		Somewhat clearly	Yes	Faster, longer and different experiences than currently offered.	Agree	Strongly Agree	Neither Agree nor Disagree	Neither Agree nor Disagree	Disagree	Strongly Disagree	Strongly Disagree	6	4	3	5	7	1	2	Not at all concerned about climate change	Not enough evidence about climate change and the issue has become too political for sufficient and responsible discussion to occur.
Yes	35-39	Male	High School Diploma		Somewhat clearly	No		Neither Agree nor Disagree	Strongly Agree	Agree	Disagree	Agree	Agree	Disagree	3	2	7	5	1	4	6	Very concerned about climate change	As society, we have responsibility to take charge of our planet and if we keep destroying the earth there will consequences. Keep our planet green and clean.
Yes	25-29	Male	Undergraduate		Not very clearly	Yes	More public transportation	Strongly Agree	Agree	Strongly Agree	Neither Agree nor Disagree	Strongly Disagree	Neither Agree nor Disagree	Agree	7	4	5	6	3	2	1	Very concerned about climate change	Very uncertain.
Yes	50-59	Male	High School Diploma		Not very clearly	Yes	Unsure, but based on the changes in the last 25 years I am fairly sure there will be many changes.	Neither Agree nor Disagree	Strongly Agree	Agree		Agree	Disagree	Disagree	7	3	2	6	1	4	5	Very concerned about climate change
Yes	50-59	Male	Master's Degree		Not very clearly	Yes	flyng cars	Disagree	Strongly Agree	Strongly Agree	Strongly Agree	Agree	Disagree	Agree	2	3	4	5	7	6	1	Climate change does not exist
Yes	40-49	Male			Somewhat clearly	Yes	Much safer on the road, much more automated. In the air I imagine smaller planes and more flights	Strongly Agree	Neither Agree nor Disagree	Agree	Agree	Agree	Strongly Disagree	Strongly Disagree	5	3	4	1	7	2	6	Not too concerned about climate change
Yes	25-29	Male	High School Diploma		Not very clearly	Yes	Self driving vehicles. A.I. Driven vehicles	Neither Agree nor Disagree	Agree	Strongly Agree	Disagree	Disagree	Disagree	Neither Agree nor Disagree	7	2	5	3	1	4	6	Somewhat concerned about climate change
Yes	50-59	Male	Undergraduate		Not very clearly	Yes	larger number of people by factor of 2x, less resources will lead to different ways of travel	Disagree	Agree	Agree	Disagree	Agree	Neither Agree nor Disagree	Agree	4	5	2	3	1	6	7	Very concerned about climate change	interesting concept
Yes	25-29	Male	Undergraduate		Somewhat clearly	Yes	Traveling will be more restricted bassed on security needs. Flying abroad will be extremely expensive due to carbon taxes.	Disagree	Agree	Strongly Agree	Agree	Agree	Disagree	Neither Agree nor Disagree	3	5	4	2	7	6	1	Not at all concerned about climate change
Yes	50-59	Male	Community College/ Technical College		Somewhat clearly	Yes	Rail system of some kind.	Strongly Disagree	Strongly Agree	Agree	Neither Agree nor Disagree	Strongly Agree	Disagree	Disagree	6	5	4	7	2	3	1	Very concerned about climate change
Yes	40-49	Female	Master's Degree
Yes	40-49	Male	Undergraduate		Somewhat clearly	Yes	Cars may drive themselves	Neither Agree nor Disagree	Strongly Agree	Neither Agree nor Disagree	Agree	Agree	Disagree	Neither Agree nor Disagree
Yes	50-59	Male	High School Diploma		Not at all clearly	Yes	Automatic gps driven	Strongly Agree	Agree	Strongly Agree	Disagree	Strongly Disagree	Disagree	Disagree	6	3	5	4	7	1	2	Climate change does not exist
Yes	50-59	Male	Master's Degree		Not very clearly	Yes	self driving vehicles, more high speed trains, international flights that are faster because they are supersonic	Disagree	Agree	Strongly Agree	Neither Agree nor Disagree	Agree	Strongly Agree	Agree	7	3	2	6	1	5	4	Somewhat concerned about climate change	Longer life via genetic modifciations
Yes	25-29	Male	Community College/ Technical College		Somewhat clearly	Yes	More expensive but faster.	Strongly Disagree	Agree	Agree	Disagree	Strongly Agree	Agree	Disagree	7	5	2	4	3	6	1	Somewhat concerned about climate change
Yes	40-49	Male	Undergraduate		Somewhat clearly	Yes	Faster, safer, and more expensive!	Neither Agree nor Disagree	Agree	Agree	Disagree	Agree	Disagree	Agree	5	4	7	3	1	6	2	Very concerned about climate change
Yes	40-49	Male	Master's Degree		Not very clearly	Yes	Flying cars; less dependence on fossil fuels
Yes	40-49	Male	Undergraduate		Not very clearly	No		Strongly Agree	Neither Agree nor Disagree	Strongly Agree	Disagree	Strongly Disagree	Neither Agree nor Disagree	Agree	7	3	2	6	1	5	4	Very concerned about climate change	Learn the parable of the frog and the scorpion.
Yes	20-24	Male	Undergraduate		Somewhat clearly	Yes	By the year 2050 all travel will be automated, cars and planes will be piloting themselves. Because of this, everything will be faster and more efficient. I don't see red lights being used since everything will be connected wirelessly.	Disagree	Strongly Agree	Agree	Agree	Agree	Disagree	Disagree	6	2	3	5	4	7	1	Somewhat concerned about climate change
Yes	40-49	Male	High School Diploma		Not very clearly	Yes	Will we have "cars" on the road? will they drive themselves? will the "fly" like in the jetson's ?	Strongly Disagree	Agree	Neither Agree nor Disagree	Disagree	Strongly Agree	Disagree	Neither Agree nor Disagree	4	2	5	3	6	7	1	Not too concerned about climate change
Yes	30-34	Male	Community College/ Technical College		Not at all clearly	Yes	Quicker options, more local flying possibilities	Strongly Agree	Agree	Agree	Strongly Disagree	Strongly Disagree	Neither Agree nor Disagree	Neither Agree nor Disagree	7	4	6	5	2	3	1	Somewhat concerned about climate change
Yes	35-39	Male	Postgraduate diploma/ certificate		Not very clearly	Yes	Will probably have airplanes with higher speed that can cut short the travel times especially when traveling internationally.	Neither Agree nor Disagree	Strongly Agree	Neither Agree nor Disagree	Disagree	Strongly Agree	Disagree	Disagree	7	5	6	4	3	2	1	Somewhat concerned about climate change
Yes	40-49	Male	High School Diploma		Somewhat clearly	Yes	Cheaper options with more comfort and style	Strongly Agree	Agree	Strongly Agree	Disagree	Agree	Strongly Agree	Strongly Agree	7	3	5	6	1	2	4	Somewhat concerned about climate change	Most of my concerns do not stem from actual issues that have presented rather than how do we as humans respond and react to these issues. We will be morally descent and act responsibly now or we will blame someone else and hope others will take up a cause to fight the ills of our societies.
Yes	40-49	Male	High School Diploma		Somewhat clearly	Yes	I believe that it will be very different. most of the vehicles will be driverless, and may not need roads.	Strongly Disagree	Strongly Agree	Disagree	Disagree	Agree	Disagree	Disagree	4	6	3	2	7	5	1	Climate change does not exist
Yes	50-59	Male	Community College/ Technical College		Not very clearly	Yes	I think there will be more self-guided vehicles (a combination of today's Google cars and Uber-like ride-sharing services) and better public transportation.	Strongly Disagree	Agree	Agree	Neither Agree nor Disagree	Strongly Agree	Strongly Disagree	Disagree	3	5	4	6	1	7	2	Somewhat concerned about climate change
Yes	20-24	Male	High School Diploma		Not very clearly	I don't know	More high-tech, but can't think of any specific invention/technology	Neither Agree nor Disagree	Agree	Strongly Agree	Neither Agree nor Disagree	Agree	Agree	Neither Agree nor Disagree	6	4	3	1	2	7	5	Somewhat concerned about climate change
Yes	30-34	Male	Undergraduate		Not at all clearly	Yes	More automation. Better understructure.	Neither Agree nor Disagree	Agree	Agree	Disagree	Neither Agree nor Disagree	Neither Agree nor Disagree	Agree	1	6	4	3	2	5	7	Somewhat concerned about climate change
Yes	50-59	Male	High School Diploma		Not very clearly	Yes	Driverless cars. Virtually no private ownership of automobiles.	Agree	Strongly Agree	Strongly Agree	Agree	Disagree	Neither Agree nor Disagree	Agree	3	4	5	7	1	6	2	Very concerned about climate change	world hunger. We have enough food to feed everyone in the world and yet there are people starving in third world companies.
Yes	50-59	Male	High School Diploma		Not at all clearly	No		Agree	Agree	Agree	Disagree	Agree	Disagree	Disagree					7			Very concerned about climate change	NO COMMENT
Yes	40-49	Male	High School Diploma		Not very clearly	No		Strongly Disagree	Neither Agree nor Disagree	Strongly Agree	Agree	Agree	Disagree	Agree	5	7	3	6	4	2	1	Not too concerned about climate change
Yes	50-59	Male	Community College/ Technical College		Not very clearly	I don't know	It rather depends on what sort of utopian idiocy is gripping the powers that be.	Neither Agree nor Disagree	Neither Agree nor Disagree	Neither Agree nor Disagree	Agree	Neither Agree nor Disagree	Disagree	Disagree	3	4	2	5	7	6	1	Not at all concerned about climate change
Yes	50-59	Male	Postgraduate diploma/ certificate		Not at all clearly	Yes	Driverless cars/etc	Neither Agree nor Disagree	Agree	Strongly Agree	Disagree	Agree	Disagree	Agree	7	5	4	2	3	6	1	Somewhat concerned about climate change
Yes	40-49	Male	Master's Degree		Somewhat clearly	Yes	Number of people travelling will increase, there will be different modes of transportation, there will be a change in where it is safe to travel, there will be a change in the kinds of accommodations available	Strongly Disagree	Strongly Agree	Agree	Disagree	Agree	Disagree	Disagree	7	4	3	5	1	6	2	Very concerned about climate change
Yes	25-29	Male	Undergraduate		Somewhat clearly	Yes	Flights will be different. Better materials with more people on each flight to reduce costs. Space tourism is a possibility. Fast supersonic trains across the countryside	Disagree	Agree	Agree	Disagree	Disagree	Disagree	Disagree	7	6	4	2	1	5	3	Very concerned about climate change
Yes	40-49	Male	Other (please specify)	ACCA part 2	Somewhat clearly	Yes	by the change of technology
Yes	40-49	Male	Undergraduate		Not very clearly	Yes	Faster, more individual plane or air transport	Strongly Disagree	Agree	Agree	Neither Agree nor Disagree	Agree	Disagree	Neither Agree nor Disagree	6	4	3	5	7	2	1	Not too concerned about climate change
Yes	20-24	Male	High School Diploma		Not at all clearly	Yes	More eco-friendly
Yes	30-34	Male	PhD		Not at all clearly	Yes	New countries, different means of transportation	Disagree	Agree	Neither Agree nor Disagree	Neither Agree nor Disagree	Agree	Disagree	Agree	6	3	2	7	1	4	5	Somewhat concerned about climate change
Yes	25-29	Male	High School Diploma		Not very clearly	Yes	More automated and faster.	Disagree	Agree	Agree	Agree	Agree	Disagree	Agree	6	5	2	4	7	3	1	Not at all concerned about climate change
Yes	50-59	Male	Master's Degree		Not very clearly	Yes	We will be going further by air and more often.	Strongly Agree	Strongly Agree	Disagree	Disagree	Strongly Agree	Disagree	Disagree	6	3	4	7	5	1	2	Somewhat concerned about climate change
Yes	20-24	Male	High School Diploma		Not at all clearly	No		Strongly Disagree	Strongly Agree	Disagree	Strongly Agree	Strongly Agree	Neither Agree nor Disagree	Strongly Agree	3	6	5	4	7	1	2	Not too concerned about climate change
Yes	20-24	Male	High School Diploma		Somewhat clearly	Yes	flying cars	Neither Agree nor Disagree	Neither Agree nor Disagree	Neither Agree nor Disagree	Neither Agree nor Disagree	Neither Agree nor Disagree	Neither Agree nor Disagree	Neither Agree nor Disagree	1	2						Very concerned about climate change
Yes	20-24	Male	High School Diploma		Not very clearly	Yes	Well we are a growing country. Each year there is always something NEW. New cars and what not. I'm sure by the time 2050 we will be traveling in some structure that is more efficient and a lot faster.	Disagree	Strongly Agree	Strongly Agree	Strongly Agree	Agree	Neither Agree nor Disagree	Agree	7	5	6	4	1	3	2	Somewhat concerned about climate change
Yes	50-59	Male	Undergraduate		Not at all clearly	Yes	hyperloops, self driving cars, transporters?	Disagree	Agree	Agree	Neither Agree nor Disagree	Neither Agree nor Disagree	Disagree	Neither Agree nor Disagree	3	5	4	7	1	6	2	Very concerned about climate change
Yes	40-49	Male	Undergraduate		Not very clearly	Yes	Vehicles will be faster and more safe.	Neither Agree nor Disagree	Agree	Agree	Neither Agree nor Disagree	Neither Agree nor Disagree	Disagree	Disagree	7	4	2	3	5	6	1	Not at all concerned about climate change	Climate change is a nice buzzword to rally environmentalists but what it really means is governmental control and loss of freedom for individuals. Fossil Fuels are the most efficient means of transportation that exists today and have made human habitation possible on otherwise uninhabitable portions of the planet. It will take major technological advances in the area of energy efficiency to overt…
Yes	50-59	Male	Undergraduate		Somewhat clearly	Yes	Cars will drive themselves. This may also occur with airplanes, trains and buses.	Strongly Disagree	Strongly Agree	Agree	Strongly Disagree	Strongly Agree	Strongly Disagree	Disagree	7	2	1	5	4	3	6	Somewhat concerned about climate change
Yes	18-19	Male	High School Diploma		Not very clearly	Yes	It will be faster, more efficient, the vehicles will probably be much different than they are now, potentially all self driving	Neither Agree nor Disagree	Agree	Agree	Agree	Agree	Disagree	Agree	5	4	1	6	3	7	2	Somewhat concerned about climate change
Yes	50-59	Male	Postgraduate diploma/ certificate		Somewhat clearly	Yes	Self driving autos, faster trains, smaller planes.	Strongly Disagree	Strongly Agree	Strongly Agree	Neither Agree nor Disagree	Strongly Agree	Strongly Disagree	Strongly Disagree	7	4	2	5	1	3	6	Very concerned about climate change	None
Yes
Yes	35-39	Male	Master's Degree		Not very clearly	I don't know
Yes	50-59	Male	Other (please specify)	Grade School	Somewhat clearly	Yes	There will be a vast preponderance of self driven and alternative fuel vehicles although a healthy percentage of internal combustion engines will still be around. Rail and community transport systems will be about the same with poorly run and inefficient modes. There will be a gigantic technological breakthrough in air transport however and this switch will be in the nascent stages at this time.	Agree	Strongly Agree	Agree	Strongly Agree	Agree	Strongly Disagree	Strongly Disagree	4	3	2	6	7	5	1	Climate change does not exist	There has been no previous problem of growth that has not been met, and met well, by technological and capitalistic innovation.
Yes	50-59	Male	Undergraduate		Not very clearly	Yes	I don't think there will be much of it. Between environmental concerns, fuel availability, and the improvements in long-distance telecommunications it will be less necessary.	Agree	Disagree	Strongly Agree	Strongly Disagree	Strongly Disagree	Strongly Agree	Strongly Agree	7	5	2	3	1	4	6	Very concerned about climate change
Yes	35-39	Male	Community College/ Technical College		Somewhat clearly	Yes	The cars will be able to navigate themselves. There will be faster trains and bus systems.	Disagree	Strongly Agree	Disagree	Neither Agree nor Disagree	Disagree	Agree	Neither Agree nor Disagree	5	4	6	3	2	7	1	Somewhat concerned about climate change
Yes	50-59	Male	Undergraduate		Somewhat clearly	Yes	I think we will have more hi-tech mass transit, moving through propulsion. Destinations will be reached quicker, more advanced security measures to speed up delays.	Neither Agree nor Disagree	Neither Agree nor Disagree	Neither Agree nor Disagree	Neither Agree nor Disagree	Agree	Disagree	Neither Agree nor Disagree	7	4	5	6	2	3	1	Not too concerned about climate change
Yes	50-59	Male	Undergraduate		Not very clearly	Yes	Computers driving everything	Disagree	Agree	Disagree	Agree	Neither Agree nor Disagree	Disagree	Disagree	7	4	6	5	1	2	3	Very concerned about climate change
Yes	30-34	Male	Community College/ Technical College		Very clearly	Yes	It will be more advance	Disagree	Agree	Agree	Disagree	Agree	Agree	Agree								Very concerned about climate change	Nothing
Yes	40-49	Male	Other (please specify)	I quit school
Yes	25-29	Male	Master's Degree		Not very clearly	Yes	I think alternative energy will be much more common and that mass transit will be more prevalent and appealing	Disagree	Agree	Neither Agree nor Disagree	Neither Agree nor Disagree	Agree	Disagree	Agree	4	5	2	7	3	6	1	Somewhat concerned about climate change
Yes	35-39	Male	PhD		Not very clearly	No		Disagree	Agree	Strongly Agree	Strongly Agree	Disagree	Agree	Strongly Agree	7	5	1	3	2	4	6	Somewhat concerned about climate change
Yes	50-59	Male	High School Diploma		Very clearly	No		Neither Agree nor Disagree	Neither Agree nor Disagree	Neither Agree nor Disagree	Neither Agree nor Disagree	Neither Agree nor Disagree	Neither Agree nor Disagree	Neither Agree nor Disagree
Yes	30-34	Male	Undergraduate		Not very clearly	Yes	more quickly	Disagree	Strongly Agree	Agree	Agree	Agree	Strongly Disagree	Neither Agree nor Disagree
Yes	18-19	Male	Other (please specify)	Currently in school	Not at all clearly	Yes	Different ways of transportation or upgrades to the current ways.	Agree	Agree	Neither Agree nor Disagree	Neither Agree nor Disagree	Strongly Agree	Neither Agree nor Disagree	Neither Agree nor Disagree	5	3	4	7	2	6	1	Somewhat concerned about climate change
Yes	40-49	Male	High School Diploma		Not very clearly	Yes	no idea.	Disagree	Agree	Agree	Disagree	Agree	Disagree	Agree	7	5	6	4	3	1	2	Somewhat concerned about climate change
Yes	35-39	Male	High School Diploma		Not very clearly	Yes	Less pollution. More eco-friendly modes of transportation	Agree	Agree	Strongly Agree	Strongly Agree	Disagree	Disagree	Strongly Disagree	7	5	3	4	1	2	6	Very concerned about climate change
Yes	40-49	Male	Master's Degree		Somewhat clearly	Yes	Transportation methods will be drastically different. Underground tube systems (think Elon Musk), outer atmospheric travel (interstellar, i.e. moon fly-bys, Mars landing etc.) driverless cars, government run airlines (yea, that one is pretty scary) are all just some of the options.	Strongly Disagree	Strongly Agree	Strongly Agree	Neither Agree nor Disagree	Strongly Agree	Disagree	Agree	7	3	2	6	1	4	5	Very concerned about climate change	None at the moment, although I must say that this is an excellent survey. Thank you.
Yes	20-24	Male	Undergraduate			Yes	No more gas powered cars	Neither Agree nor Disagree	Strongly Agree	Disagree	Neither Agree nor Disagree	Strongly Disagree	Agree	Agree	7	5	4	1	3	6	2	Very concerned about climate change
Yes	40-49	Male	Community College/ Technical College		Not very clearly	Yes	flying	Neither Agree nor Disagree	Neither Agree nor Disagree	Neither Agree nor Disagree	Neither Agree nor Disagree	Neither Agree nor Disagree	Neither Agree nor Disagree	Neither Agree nor Disagree	6	5	4	3	7	2	1	Not at all concerned about climate change	na
Yes	18-19	Male	Undergraduate		Somewhat clearly	Yes	A lot more hovering and less effort to get from place to place.	Disagree	Strongly Disagree	Agree	Strongly Disagree	Agree	Agree	Disagree	4	2	6	5	1	7	3	Very concerned about climate change
Yes	20-24	Male	Community College/ Technical College		Somewhat clearly	Yes	It will be very digital travelling in 2050 than 2015
Yes	40-49	Male	Undergraduate		Somewhat clearly	Yes	More trains and auto driving cars and buses	Disagree	Strongly Agree	Strongly Agree	Agree	Strongly Agree	Disagree	Strongly Agree	7	6	5	3	2	4	1	Very concerned about climate change
Yes	40-49	Male	Undergraduate		Not very clearly	Yes	self driving, personal flight vehicles will be the norm	Disagree	Agree	Agree	Agree	Agree	Neither Agree nor Disagree	Agree	4	2	5	6	3	7	1	Somewhat concerned about climate change
Yes	35-39	Male	Undergraduate		Not at all clearly	I don't know	I dont now	Agree	Neither Agree nor Disagree	Agree	Disagree	Agree	Neither Agree nor Disagree	Neither Agree nor Disagree	5		2			4	6	Very concerned about climate change
Yes	30-34	Male	Community College/ Technical College		Very clearly	Yes	it will be fascinating
Yes	40-49	Male	Undergraduate		Not very clearly	Yes	Quicker, cheaper	Disagree	Disagree	Neither Agree nor Disagree	Neither Agree nor Disagree	Disagree	Agree	Neither Agree nor Disagree	7	2	5	3	4		1	Somewhat concerned about climate change	nope
Yes	60	Male	Master's Degree		Very clearly	Yes	more restrictions, more danger	Neither Agree nor Disagree	Strongly Agree	Strongly Agree	Disagree	Strongly Disagree	Disagree	Strongly Agree	1	4	5	2	6	3	7	Very concerned about climate change
Yes	60	Male	Community College/ Technical College		Not very clearly	Yes	Technical knowledge constants advancing humans are much smart for most part.	Strongly Disagree	Strongly Agree	Agree	Strongly Disagree	Neither Agree nor Disagree	Disagree	Strongly Disagree	5	2		4	1	3	6	Very concerned about climate change
Yes	60	Male	Postgraduate diploma/ certificate		Not very clearly	Yes	speed of travel, advancements in types of travel vehicles (air, ships, etc), outer space travel, use of virtual reality	Disagree	Strongly Agree	Strongly Agree	Disagree	Agree	Disagree	Strongly Disagree	4	3	5	6	1	7	2	Very concerned about climate change
Yes	50-59	Male	High School Diploma		Not very clearly	Yes	More mass transit	Neither Agree nor Disagree	Agree	Strongly Agree	Agree	Agree	Neither Agree nor Disagree	Disagree	7	6	5	3	4	2	1	Somewhat concerned about climate change
Yes	60	Male	Community College/ Technical College		Somewhat clearly	Yes	Automated vehicles, aircraft and trains. Mag lift trains	Disagree	Agree	Agree	Neither Agree nor Disagree	Agree	Disagree	Neither Agree nor Disagree	5	2	6	7	4	3	1	Not too concerned about climate change
Yes	40-49	Male	Postgraduate diploma/ certificate		Not very clearly	Yes	faster	Neither Agree nor Disagree	Strongly Agree	Agree	Agree	Agree	Strongly Disagree	Neither Agree nor Disagree	5	3	7	6	2	4	1	Somewhat concerned about climate change
Yes	60	Male	Other (please specify)	Medical Degree	Not at all clearly	Yes	Automobiles and airplanes will probably be museum pieces	Strongly Disagree	Neither Agree nor Disagree	Strongly Agree	Strongly Disagree	Disagree	Agree	Strongly Disagree	7	5	2	3	6	4	1	Not at all concerned about climate change	Man caused climate change is nonsense, but for the other choices, I am equally (un)concerned for some of them
Yes	60	Male	Master's Degree		Not very clearly	Yes	More self driving vehicles. Less polluting.	Agree	Neither Agree nor Disagree	Strongly Agree	Strongly Disagree	Neither Agree nor Disagree	Agree	Agree	6	4	2	3	1	5	7	Very concerned about climate change
Yes	25-29	Male	Undergraduate		Somewhat clearly	Yes	As for traditional land transportation, I predict that most automobiles will be either partially or fully automated. Public transport systems will become a priority in major cities due to growth in population. As for fuel, I am not certain what will be used primarily. For transportation by sea and air, I am not certain. For space, travel in low orbit COULD be possible.	Disagree	Agree	Neither Agree nor Disagree	Agree	Agree	Strongly Disagree	Disagree	7	5	4	3	1	6	2	Very concerned about climate change
Yes	25-29	Other	Master's Degree		Not at all clearly	I don't know	I don't know.	Neither Agree nor Disagree	Neither Agree nor Disagree	Agree	Disagree	Disagree	Agree	Agree	6	4	2	7	1	5	3	Very concerned about climate change
Yes	60	Male	Postgraduate diploma/ certificate		Not at all clearly	Yes	Quicker and more efficient	Disagree	Agree	Strongly Agree	Disagree	Neither Agree nor Disagree	Disagree	Neither Agree nor Disagree	5	6	4	3	2	7	1	Somewhat concerned about climate change
Yes	40-49	Male	High School Diploma		Not very clearly	Yes	The mode of traveling will be more efficient when it comes to fuel consumption. Instead of looking at pictures or pamphlets of places there will be a virtual reality type of tour. There will probably be less tendency to "explore" areas as people will be more comfortable with a set experience.	Strongly Disagree	Agree	Agree	Disagree	Neither Agree nor Disagree	Disagree	Neither Agree nor Disagree
Yes	60	Male	Community College/ Technical College		Somewhat clearly	Yes	no steering wheel	Neither Agree nor Disagree	Agree	Strongly Agree	Strongly Agree	Neither Agree nor Disagree	Agree	Agree	2	3	4	7	1	5	6	Very concerned about climate change	Future not very bright
Yes	60	Male	High School Diploma		Not very clearly	Yes	Driverless vehicles	Neither Agree nor Disagree	Neither Agree nor Disagree	Strongly Agree	Neither Agree nor Disagree	Agree	Disagree	Disagree	6	4	5	3	7	2	1	Not at all concerned about climate change
Yes	60	Male	PhD		Somewhat clearly	Yes	Self driving cars on demand , with rare individually owned cars	Disagree	Agree	Disagree	Disagree	Agree	Strongly Disagree	Disagree	7	4	5	6	1	3	2	Very concerned about climate change
Yes	40-49	Male	Postgraduate diploma/ certificate		Not very clearly	Yes	Mostly electric vehicles and more mass transit. Borders between countries may be more locked down with increase population and depletion of resources that will run tensions up between current allied countries.	Agree	Agree	Strongly Agree	Disagree	Neither Agree nor Disagree	Agree	Agree	7	4	5	6	1	3	2	Very concerned about climate change
Yes	50-59	Male	Undergraduate		Very clearly	Yes	At least in the US, there will be many lees cars on the road and more public transportation as we devolve into a tyranny.	Disagree	Agree	Strongly Agree	Strongly Agree	Agree	Strongly Disagree	Strongly Disagree	3	4	2	5	7	6	1	Not at all concerned about climate change
Yes	50-59	Male	Undergraduate		Not very clearly	Yes	I will be 93!	Neither Agree nor Disagree	Neither Agree nor Disagree	Agree	Agree	Neither Agree nor Disagree	Neither Agree nor Disagree	Neither Agree nor Disagree
Yes	50-59	Male	Undergraduate		Somewhat clearly	Yes	I think mass transit will be much more effective and flights will be shorter due to better technology.	Disagree	Agree	Strongly Agree	Strongly Disagree	Agree	Neither Agree nor Disagree	Agree	6	3	5	4	1	2	7	Very concerned about climate change
Yes	50-59	Male	Community College/ Technical College		Not very clearly	Yes	faster, less personal, more crowded	Neither Agree nor Disagree	Agree	Agree	Neither Agree nor Disagree	Disagree	Neither Agree nor Disagree	Agree
Yes	35-39	Male	Undergraduate		Somewhat clearly	Yes	We will have teleportation for those able to afford it/access it. Otherwise, it will be controlled by google, public transportation robot vehicles.	Strongly Disagree	Agree	Strongly Agree	Strongly Disagree	Strongly Agree	Strongly Agree	Strongly Disagree	6	4	2	1	3	5	7	Not too concerned about climate change	Stop burning fossil fuels and polluting the environment. Clean burning and efficient fuel sources are available. What's stopping them other than the political lobbyists??
Yes	60	Male	Community College/ Technical College		Somewhat clearly	Yes	Travelling will be voyages of conquest, like Mad Max.	Agree	Disagree	Strongly Agree	Neither Agree nor Disagree	Strongly Disagree	Strongly Agree	Agree	5	4	6	2	7	3	1	Not at all concerned about climate change
Yes	50-59	Male	Master's Degree		Somewhat clearly	No		Disagree	Agree	Agree	Agree	Neither Agree nor Disagree	Disagree	Agree	5	6	3	4	1	7	2	Very concerned about climate change
Yes	35-39	Male	Undergraduate		Somewhat clearly	Yes	More automation and less human controlled modes of transportation.	Disagree	Agree	Strongly Agree	Disagree	Neither Agree nor Disagree	Neither Agree nor Disagree	Agree	6	5	3	4	2	7	1	Somewhat concerned about climate change
Yes	50-59	Male	High School Diploma		Somewhat clearly	Yes	I think robotic driving and navigation will be the norm.	Strongly Agree	Agree	Strongly Agree	Strongly Agree	Strongly Agree	Disagree	Strongly Disagree	6	3	4	5	7	2	1	Not at all concerned about climate change
Yes	60	Male	Other (please specify)	JD	Not at all clearly	Yes	Faster, airborne	Disagree	Neither Agree nor Disagree	Disagree	Agree	Neither Agree nor Disagree	Disagree	Disagree	2	5	4	3	7	6	1	Not at all concerned about climate change
Yes	50-59	Male	Undergraduate		Not at all clearly	Yes	I can't really imagine...	Neither Agree nor Disagree	Disagree	Strongly Agree	Strongly Disagree	Disagree	Strongly Agree	Strongly Agree	3	4	2	5	1	7	6	Very concerned about climate change
Yes	25-29	Male	High School Diploma		Not very clearly	Yes	cleaner	Agree	Strongly Agree	Agree	Disagree	Agree	Neither Agree nor Disagree	Agree	5	2	7	6	1	3	4	Very concerned about climate change
Yes	20-24	Male	Undergraduate		Somewhat clearly	Yes	Internal combustion engines will be far less common, being replaced mostly by electric vehicles.	Disagree	Agree	Disagree	Strongly Agree	Agree	Strongly Disagree	Strongly Disagree	2	3		5	6	4	1	Not at all concerned about climate change
Yes	60	Male	Undergraduate		Not at all clearly	Yes	Faster and Safer	Disagree	Agree	Strongly Agree	Strongly Agree	Agree	Disagree	Agree	7	2	5	6	4	3	1	Somewhat concerned about climate change
Yes	50-59	Male	Community College/ Technical College		Not very clearly	Yes	Different style automobiles and aeroplanes	Disagree	Agree	Neither Agree nor Disagree	Neither Agree nor Disagree	Agree	Disagree	Disagree	6	5	3	7	4	1	2	Very concerned about climate change
Yes	60	Male	High School Diploma		Not at all clearly	Yes	different modes, more trains, possibilities of portals	Agree	Disagree	Strongly Agree	Agree	Neither Agree nor Disagree	Disagree	Disagree	6	2	3	4	7	1	5	Not at all concerned about climate change
Yes	60	Male	Postgraduate diploma/ certificate		Somewhat clearly	Yes	Vehicles were be autonomous and not require a driver.	Agree	Strongly Agree	Agree	Neither Agree nor Disagree	Disagree	Disagree	Agree	7	3	6	5	1	2	4	Very concerned about climate change
Yes	30-34	Male	Postgraduate diploma/ certificate		Very clearly	Yes	High speed trains and cars that fully drive themselves.	Strongly Disagree	Strongly Agree	Strongly Agree	Strongly Disagree	Strongly Agree	Disagree	Agree	7	5	3	4	1	6	2	Very concerned about climate change
Yes	40-49	I'd rather not say	Undergraduate		Not very clearly	Yes	"Traveling" via virtual reality: Interactions with real people--designated staff at attractions, for example--who can lead real-time guided tours with people who are logged in from their physical location. Faster transportation: Intercontinental and international maglev railroads, extra-atmospheric or sub-orbital transportation. ID and clearance: On-the-spot, microchip-aided security and backgrou…	Agree	Neither Agree nor Disagree	Strongly Agree	Disagree	Disagree	Disagree	Neither Agree nor Disagree	7	3	1	5	4	2	6	Somewhat concerned about climate change
Yes	25-29	Male	Undergraduate		Somewhat clearly	Yes	Easier. Cheaper (hopefully). Safer.	Agree	Strongly Agree	Strongly Agree	Neither Agree nor Disagree	Agree	Agree	Strongly Agree	7	2	3	6	4	1	5	Very concerned about climate change	Let us hope we make it to 2050 as a species.
Yes	60	Male	Undergraduate		Somewhat clearly	Yes	All individual automobiles will be self driving and very few people will actual own one because it will be easier and cheaper to use a service.	Strongly Disagree	Strongly Agree	Strongly Agree	Agree	Strongly Agree	Strongly Disagree	Agree	7	6	3	4	2	5	1	Somewhat concerned about climate change
Yes	60	Male	High School Diploma		Not at all clearly	Yes	More flying, more road congestion.	Strongly Disagree	Strongly Agree	Disagree	Strongly Agree	Strongly Agree	Strongly Agree	Strongly Disagree	2	6	4	3	5	7	1	Not at all concerned about climate change
Yes	25-29	Female	Community College/ Technical College		Not very clearly	Yes	No idea, hopefully we go back to horseback riding or the world will just implode	Strongly Disagree	Strongly Disagree	Strongly Agree	Strongly Disagree	Strongly Agree	Strongly Disagree	Strongly Agree	6	5	4	3	1	2	7	Very concerned about climate change
Yes	60	Male	High School Diploma		Not at all clearly	Yes		Agree	Agree	Agree		Disagree	Disagree	Neither Agree nor Disagree	7	6	2	4	5	3	1	Not too concerned about climate change
Yes	60	Male	High School Diploma		Somewhat clearly	Yes	advanced technology in speed, communication and fuel economy.	Disagree	Strongly Agree	Strongly Agree	Neither Agree nor Disagree	Neither Agree nor Disagree	Agree	Agree	6	5	3	4	2	7	1	Somewhat concerned about climate change
Yes	60	Male	Community College/ Technical College		Somewhat clearly	Yes	faster, safer, automatic	Neither Agree nor Disagree	Agree	Agree	Agree	Neither Agree nor Disagree	Disagree	Agree	6	5	4	3	7	2	1	Not at all concerned about climate change
Yes	60	Male	Master's Degree		Not very clearly	Yes	faster	Strongly Disagree	Strongly Agree	Agree	Neither Agree nor Disagree	Strongly Agree	Agree	Neither Agree nor Disagree	7	3	2	5	1	4	6	Very concerned about climate change
Yes	25-29	Male	Postgraduate diploma/ certificate		Not very clearly	Yes	Look at how rapidly transportation technology has evolved over the last 35 years and I can only imagine its growth will be exponential. Travelling will be much faster (think cross country in only a few hours), safer (as it becomes more automated taking human error out of the equation), and hopefully more affordable.	Neither Agree nor Disagree	Agree	Strongly Agree	Disagree	Strongly Agree	Neither Agree nor Disagree	Agree	7	3	2	1	6	5	4	Not too concerned about climate change
Yes	60	Male	Postgraduate diploma/ certificate		Somewhat clearly	Yes	Faster and more crowded	Agree	Neither Agree nor Disagree	Agree	Agree	Agree	Disagree	Neither Agree nor Disagree	6	4	5	3	7	2	1	Not too concerned about climate change
Yes	50-59	Male	Master's Degree		Somewhat clearly	Yes	Traveling will be more automated. Space travel will be more common. Less carbon fuels will be used, at least on earth.	Disagree	Agree	Strongly Agree	Neither Agree nor Disagree	Agree	Disagree	Agree	5	2	4	6	1	3	7	Very concerned about climate change
Yes	60	Male	Master's Degree		Not very clearly	Yes	Most systems will be automactic rather than driven by a human	Disagree	Agree	Neither Agree nor Disagree	Disagree	Agree	Disagree	Agree	7	5	3	4	2	6	1	Very concerned about climate change
Yes	30-34	Female	Master's Degree		Somewhat clearly	Yes	I am desperately hoping for self-driving cars to be the norm, or even mandated.	Agree	Agree	Strongly Agree	Disagree	Disagree	Neither Agree nor Disagree	Neither Agree nor Disagree	3	4	2	6	1	7	5	Somewhat concerned about climate change
Yes	60	Male	Community College/ Technical College		Not very clearly	Yes	Not too clear	Disagree	Agree	Agree	Agree	Agree	Disagree	Agree
Yes	60	Male	Master's Degree		Somewhat clearly	Yes	Technology will lead to more automation.	Disagree	Agree	Strongly Agree	Disagree	Neither Agree nor Disagree	Disagree	Agree	5	4	3	6	1	7	2	Somewhat concerned about climate change
Yes	60	Male	Master's Degree		Not very clearly	Yes	I have no idea but it will be faster and ivolve geater distances	Disagree	Agree	Agree	Strongly Disagree	Neither Agree nor Disagree	Disagree	Disagree	7	2				4	3	Very concerned about climate change
Yes	60	Male	Community College/ Technical College		Not very clearly	No		Agree	Neither Agree nor Disagree	Agree	Disagree	Agree	Disagree	Disagree	5	4	3	7	6	2	1	Not too concerned about climate change	none
Yes	30-34	Female	Undergraduate		Somewhat clearly	Yes	-Cars that self-drive -speedier flight times -trains and buses that self drive	Agree	Agree	Neither Agree nor Disagree	Disagree	Agree	Disagree	Neither Agree nor Disagree	3	7	1	2	5	6	4	Somewhat concerned about climate change
Yes	60	Male	Undergraduate		Somewhat clearly	Yes	It will be faster, safer, more comfortable and less expensive relative to inflation.	Neither Agree nor Disagree	Agree	Agree	Agree	Strongly Agree	Disagree	Disagree	2	3	4	5	7	6	1	Not at all concerned about climate change	You are welcome... The questions in the survey are written to show a bias.I I was unable to qualify my answers... That is sad.
Yes	25-29	Male	Undergraduate		Not very clearly	Yes	Technological advances	Strongly Disagree	Neither Agree nor Disagree	Agree	Agree	Disagree	Agree	Agree	4	3	6	5	7	2	1	Not at all concerned about climate change
Yes	60	Male	Master's Degree		Not very clearly	Yes	Artificial Intelligence	Disagree	Agree	Neither Agree nor Disagree	Neither Agree nor Disagree	Agree	Disagree	Disagree	7	3	5	4	2	6	1	Somewhat concerned about climate change	none
Yes	30-34	Female	Undergraduate		Not very clearly	No		Agree	Agree	Disagree	Disagree	Agree	Agree	Agree	3	7	5	6	2	4	1	Somewhat concerned about climate change
Yes	60	Male	Postgraduate diploma/ certificate		Not at all clearly	Yes	Self driving cars. More bullet trains and monorail systems. High speed tubes. Missions to mars and space travel.	Strongly Disagree	Strongly Agree	Disagree	Disagree	Strongly Agree	Strongly Disagree	Disagree								Very concerned about climate change	The survey would not let me answer question 10 because of technical problems.
Yes	40-49	Female	Master's Degree		Not very clearly	Yes	Different modes of transportation, issues with security, etc	Disagree	Neither Agree nor Disagree	Agree	Disagree	Agree	Neither Agree nor Disagree	Neither Agree nor Disagree	6	3	5	7	2	4	1	Very concerned about climate change
Yes	25-29	Male	PhD		Somewhat clearly	Yes	I think automated/driverless cars will be more common. It seems they are being tested and discussed quite a bit right now. Hopefully this will help expedite travel and make it safer (eventually) because hopefully a lot of driver error will be eliminated.	Neither Agree nor Disagree	Agree	Neither Agree nor Disagree	Disagree	Agree	Neither Agree nor Disagree	Agree	3	4	1	6	2	7	5	Somewhat concerned about climate change
Yes	60	Male	Undergraduate		Somewhat clearly	Yes	more crowd control for sensitive areas, less spontaneity, more "tours"	Neither Agree nor Disagree	Agree	Agree	Neither Agree nor Disagree	Neither Agree nor Disagree	Agree	Agree	4	6	3	5	1	7	2	Very concerned about climate change
Yes	40-49	Female	Postgraduate diploma/ certificate		Not at all clearly	I don't know	maybe spaceships? hover crafts? teleport?	Disagree	Agree	Neither Agree nor Disagree	Neither Agree nor Disagree	Agree	Disagree	Disagree	7	5	3	6	2	4	1	Very concerned about climate change
Yes	30-34	Male	Community College/ Technical College		Not at all clearly	Yes	I believe all cars will be automatically driven.	Strongly Disagree	Agree	Strongly Agree	Disagree	Strongly Agree	Strongly Disagree	Agree	4	3	5	2	7	6	1	Not at all concerned about climate change
Yes	30-34	Female	Postgraduate diploma/ certificate		Somewhat clearly	Yes	All transportation will use autopilot.	Strongly Agree	Agree	Agree	Agree	Agree	Disagree	Disagree	6	3	2	1	7	4	5	Climate change does not exist
Yes	40-49	Male	Postgraduate diploma/ certificate		Somewhat clearly	Yes	Much more use of mass transit that is more efficient and effective	Neither Agree nor Disagree	Agree	Agree	Neither Agree nor Disagree	Disagree	Neither Agree nor Disagree	Agree	6	5	2	3	4	7	1	Not too concerned about climate change
Yes	40-49	Female	High School Diploma		Not very clearly	Yes	Driving across America	Agree	Neither Agree nor Disagree	Strongly Agree	Disagree	Disagree	Agree	Strongly Agree	6	3	4	2	5	7	1	Somewhat concerned about climate change
Yes	20-24	Male	Undergraduate		Somewhat clearly	Yes	Travel will be faster and long-distance travel will be more common.	Neither Agree nor Disagree	Agree	Neither Agree nor Disagree	Neither Agree nor Disagree	Neither Agree nor Disagree	Disagree	Agree	4	3	5	6	1	7	2	Somewhat concerned about climate change
Yes	30-34	Female	Undergraduate		Not very clearly	Yes	All cars are electric and drive themselves
Yes	60	Male	Apprenticeship		Not very clearly	Yes	self driving vehicles, tele-transport	Disagree	Strongly Agree	Strongly Agree	Strongly Disagree	Agree	Strongly Disagree	Strongly Disagree	7	3	6	5	4	1	2	Very concerned about climate change	Good luck
Yes	60	Male	Postgraduate diploma/ certificate		Somewhat clearly	Yes	There will be less travel.	Disagree	Agree	Agree	Neither Agree nor Disagree	Neither Agree nor Disagree	Agree	Agree	5	4	6	7	1	2	3	Very concerned about climate change
Yes	60	Male	Community College/ Technical College		Not at all clearly	Yes	It'll be quicker to get from A to B.	Agree	Strongly Agree	Strongly Agree	Strongly Disagree	Neither Agree nor Disagree	Strongly Disagree	Disagree	6	5	3	4	2	7	1	Very concerned about climate change
Yes	40-49	Female	Undergraduate		Not very clearly	Yes	I can think of several things that could effect travel in 2050. Some are as simple as more need for identification or wars for international travel; some for more regional travel like self driving cars. Finally the more far fetched like interplanetary travel or light speed travel would greatly change things.	Neither Agree nor Disagree	Neither Agree nor Disagree	Strongly Agree	Disagree	Agree	Disagree	Strongly Agree	6	5	3	2	1	7	4	Very concerned about climate change
Yes	40-49	Female	Community College/ Technical College		Somewhat clearly	Yes	I am hoping less crowding, less pollution, safer travel equaling less accidents, more options of transportation.	Disagree	Agree	Agree	Neither Agree nor Disagree	Agree	Neither Agree nor Disagree	Disagree	7	3	2	5	1	4	6	Very concerned about climate change
Yes	30-34	Female	Master's Degree		Not very clearly	Yes
Yes	40-49	Female	Undergraduate		Not very clearly	Yes	i'm not sure - but technology will advance to alter it...	Neither Agree nor Disagree	Neither Agree nor Disagree	Neither Agree nor Disagree	Disagree	Neither Agree nor Disagree	Agree	Agree	6	1	7	2	3	4	5	Somewhat concerned about climate change
Yes	40-49	Female	High School Diploma		Not at all clearly	I don't know		Neither Agree nor Disagree	Neither Agree nor Disagree	Neither Agree nor Disagree	Neither Agree nor Disagree	Neither Agree nor Disagree	Neither Agree nor Disagree	Neither Agree nor Disagree	4			7			1	Not at all concerned about climate change
Yes	35-39	Female	Community College/ Technical College		Somewhat clearly	Yes	Beam me up scotty	Neither Agree nor Disagree	Agree	Neither Agree nor Disagree	Neither Agree nor Disagree	Agree	Agree	Disagree	6	5	4	7	1	3	2	Somewhat concerned about climate change
Yes	35-39	Female	Undergraduate		Not very clearly	Yes	Vehicle comfort will be greater. Cars will be fully electric.	Strongly Agree	Agree	Agree	Disagree	Agree	Agree	Agree	2	7	6	3	1	5	4	Very concerned about climate change
Yes	60	Male	Undergraduate		Not very clearly	Yes	hopefully quicker and more environmentally clean	Neither Agree nor Disagree	Agree	Agree	Disagree	Agree	Neither Agree nor Disagree	Neither Agree nor Disagree	6	3	2	7	1	5	4	Very concerned about climate change
Yes	40-49	Male	Undergraduate		Not very clearly	Yes	Automated and cheaper.	Strongly Disagree	Strongly Agree	Strongly Agree	Disagree	Agree	Disagree	Agree	2	7	6	5	3	4	1	Very concerned about climate change
Yes	60	Male	Master's Degree		Not at all clearly	No		Disagree	Strongly Agree	Agree	Strongly Disagree	Agree	Disagree	Agree	5	6	4	3	2	7	1	Somewhat concerned about climate change
Yes	30-34	Female	Undergraduate		Not very clearly	Yes	I can imagine flying cars.... and majority of people will probably be driving more of the self-driving cars like the new Tesla's. I can also see public transportation increasing dramatically.	Disagree	Agree	Agree	Disagree	Disagree	Agree	Disagree	3	5	1	2	7	4	6	Not at all concerned about climate change
Yes	60	Male	Master's Degree		Not very clearly	Yes	Self driving cars. Bullet trains more common.	Disagree	Agree	Agree	Disagree	Neither Agree nor Disagree	Disagree	Agree	7	6	3	2	1	5	4	Very concerned about climate change
Yes	40-49	Male	Master's Degree		Somewhat clearly	Yes	There will be more flights than there are now and they'll be relatively cheap.	Disagree	Agree	Agree	Neither Agree nor Disagree	Agree	Disagree	Agree	5	3	6	7	2	4	1	Very concerned about climate change
Yes	60	Male	Master's Degree		Not very clearly	Yes	quicker, shared, on-demand	Disagree	Agree	Agree	Disagree	Agree	Disagree	Neither Agree nor Disagree	5	4	2	3	1	7	6	Very concerned about climate change
Yes	20-24	Male	High School Diploma		Somewhat clearly	Yes	More (or entirely) self-driving cars on the road; air travel will be even safer, less prone to delays, and faster; mass rail transit (trains and subways) will decrease in coverage and usage due to cost effectiveness of self-driving cars.	Disagree	Agree	Agree	Strongly Agree	Neither Agree nor Disagree	Strongly Disagree	Neither Agree nor Disagree	2	5	1	6	4	7	3	Not too concerned about climate change
Yes	40-49	I'd rather not say	High School Diploma		Not very clearly	I don't know	Prices will be extremely higher	Neither Agree nor Disagree	Agree	Agree	Neither Agree nor Disagree	Neither Agree nor Disagree	Neither Agree nor Disagree	Agree	7	3	4	6	5	2	1	Not too concerned about climate change
Yes	40-49	Male	Community College/ Technical College		Not very clearly	Yes	New methods of travel will exist	Neither Agree nor Disagree	Neither Agree nor Disagree	Neither Agree nor Disagree	Agree	Neither Agree nor Disagree	Agree	Neither Agree nor Disagree	5	3	6	2	7	4	1	Climate change does not exist
Yes	35-39	Female	High School Diploma		Somewhat clearly	Yes	Faster. More bullet trains, supersonic jets. More SpaceX type transportation. More auto-pilot vehicles.	Agree	Neither Agree nor Disagree	Neither Agree nor Disagree	Disagree	Disagree	Disagree	Agree	7	6	4	2	3	5	1	Somewhat concerned about climate change
Yes	35-39	Female	High School Diploma		Somewhat clearly	Yes	Things are changing so fast that I think things will be totally different with phone and computer then.	Strongly Disagree	Neither Agree nor Disagree	Neither Agree nor Disagree	Strongly Disagree	Neither Agree nor Disagree	Neither Agree nor Disagree	Neither Agree nor Disagree	3	6	7	2	5	4	1	Not at all concerned about climate change
Yes	35-39	Male	Undergraduate		Somewhat clearly	Yes	more reliable rail travel, travel by air will be more expensive, space travel may be an option.	Agree	Agree	Strongly Agree	Disagree	Agree	Disagree	Agree	4	6	2	3	1	5	7	Very concerned about climate change
Yes	60	Male	High School Diploma		Not at all clearly	Yes	Fossil fuel, will not be needed	Neither Agree nor Disagree	Agree	Strongly Agree	Neither Agree nor Disagree	Neither Agree nor Disagree	Disagree	Disagree	5	6	1	3	2	7	4	Somewhat concerned about climate change
Yes	30-34	Male	Master's Degree			No		Neither Agree nor Disagree	Strongly Disagree	Strongly Agree	Agree	Neither Agree nor Disagree	Strongly Agree	Strongly Agree	6	4	5	3	7	2	1	Climate change does not exist
Yes	30-34	Female	Postgraduate diploma/ certificate		Not very clearly	Yes	Technology will advance. There will be different options. Maybe something that hasn't been invented yet.	Neither Agree nor Disagree	Agree	Agree	Disagree	Disagree	Agree	Agree	7	4	6	5	3	1	2	Somewhat concerned about climate change
Yes	60	Male	Postgraduate diploma/ certificate		Not very clearly	Yes	(First, correct grammar is "different from".) Personal air flight - small flying vehicles - will be commonplace.	Strongly Disagree	Strongly Agree	Disagree	Strongly Agree	Strongly Agree	Strongly Agree	Strongly Disagree	2	3	5	4	7	6	1	Not at all concerned about climate change	The stated purpose of this survey is obviously untrue!
Yes	40-49	Male	Undergraduate		Very clearly	Yes	hypersonic aircraft. high security, limited options.	Neither Agree nor Disagree	Strongly Agree	Strongly Agree	Agree	Neither Agree nor Disagree	Disagree	Agree	4	5	1	7	2	6	3	Very concerned about climate change	climate charge could make current travel destinations unattractive in 50 years.....
Yes	30-34	Male	High School Diploma		Not very clearly	Yes
Yes	60	Male	High School Diploma		Not very clearly	Yes	Transportation will be like nothing we have today. That will extend our range of travel. Hotels will be filled with new innovations. Life expectancy will probably add 10 or more retirement years to the average person.	Strongly Disagree	Strongly Agree	Agree	Disagree	Agree	Disagree
Yes	40-49	Female	Community College/ Technical College		Somewhat clearly	No
Yes	40-49	Female	Undergraduate		Somewhat clearly	Yes	More regulations and security. Possibly more dangerous and scrutinized.	Strongly Disagree	Neither Agree nor Disagree	Agree	Neither Agree nor Disagree	Strongly Agree	Neither Agree nor Disagree	Strongly Disagree	6	7	1	4	2	5	3	Very concerned about climate change
Yes	20-24	Male	Master's Degree		Not very clearly	Yes	Faster, perhaps instantaneous and more automated.	Disagree	Strongly Agree	Agree	Neither Agree nor Disagree	Strongly Agree	Neither Agree nor Disagree	Disagree	3	5	2	7	1	4	6	Very concerned about climate change
Yes	60	Male	Undergraduate		Somewhat clearly	Yes	Faster, perhaps space travel	Disagree	Agree	Disagree	Agree	Agree	Strongly Disagree	Disagree	6	7	5		4		3	Somewhat concerned about climate change	I will be too old, or more likely dead, by 2050
Yes	60	Male	Undergraduate		Not very clearly	Yes	More and faster mass transportation systems. Auto pilot (GPS) vehicles. More electric vehicles and related power sources. (larger capacity battery storage, hydrogen fuel cells, more and faster charging stations.)	Neither Agree nor Disagree	Strongly Agree	Strongly Agree	Neither Agree nor Disagree	Strongly Disagree	Strongly Disagree	Strongly Agree	6	3	1	5	2	4	7	Somewhat concerned about climate change	None
Yes	30-34	Female	Master's Degree		Not very clearly	Yes		Disagree	Disagree	Agree	Agree	Agree	Neither Agree nor Disagree	Agree	3	5	6	2	7	4	1	Not at all concerned about climate change
Yes	60	Male	Master's Degree		Not at all clearly	Yes	Self driving vehicles.	Agree	Agree	Agree	Agree	Neither Agree nor Disagree	Strongly Disagree	Strongly Disagree	2	3		5	4	7	1	Not too concerned about climate change	Climates change, so get over it! Should be concerned with health issues like (1) aging population (2) pandemics.
Yes	50-59	Male	High School Diploma		Not very clearly	Yes	More moderate	Agree	Agree	Agree	Neither Agree nor Disagree	Agree	Disagree	Disagree		5	6	2	3	1	7	Somewhat concerned about climate change
Yes	30-34	Female	Master's Degree		Not very clearly	Yes	Hopefully less fossil fuel based		Agree	Agree	Strongly Disagree	Agree	Agree	Agree	6	4	1	7	2	3	5	Very concerned about climate change
Yes	50-59	Male	Master's Degree		Not very clearly	Yes	Driverless cars, more air transport.	Neither Agree nor Disagree	Agree	Agree	Neither Agree nor Disagree	Neither Agree nor Disagree	Agree	Agree	4	6	7	5	1	2	3	Somewhat concerned about climate change
Yes	60	Male	PhD		Somewhat clearly	Yes	As fossil fuels run out, high speed transportation will become more expensive. Virtual travel will become more common and more accepted	Strongly Disagree	Strongly Agree	Agree	Strongly Disagree	Agree	Neither Agree nor Disagree	Strongly Agree	3	4	2	5	1	6	7	Very concerned about climate change	Humans are great at muddling through. We will adapt.
Yes	50-59	Male	Community College/ Technical College		Somewhat clearly	Yes	I think it will be all be in a very climate controlled vehicle with heat and radiation protection from what is happening to our present climate.	Neither Agree nor Disagree	Disagree	Strongly Agree	Strongly Disagree	Neither Agree nor Disagree	Neither Agree nor Disagree	Strongly Agree	7	6	3	4	1	5	2	Very concerned about climate change	Given the current global climate feedback loops, man may not be traveling in 2050. Man may be very close to extinction.
Yes
Yes	40-49	Male	Master's Degree		Not very clearly	Yes	More expensive, less safe	Strongly Disagree	Agree	Agree	Disagree	Agree	Disagree	Agree	7	6	3	5	2	4	1	Somewhat concerned about climate change
Yes	25-29	Male	Undergraduate		Not very clearly	Yes	Hopefully it will be faster. As technology increases I would assume plane and other travel options would move towards faster and easier travel.	Agree	Agree	Agree	Agree	Agree	Disagree	Neither Agree nor Disagree	4	2	3	5	7	6	1	Climate change does not exist
Yes	50-59	Male	Community College/ Technical College		Not very clearly	Yes	We will probably begin to see the technology of air buses and air taxis. Possibly personal flying cars.	Strongly Disagree	Strongly Disagree	Strongly Disagree	Strongly Disagree	Strongly Disagree	Strongly Disagree	Strongly Disagree	7	4	2	6	3	5	1	Very concerned about climate change
Yes	60	Male	Undergraduate		Not at all clearly	I don't know	No clue	Neither Agree nor Disagree	Neither Agree nor Disagree	Strongly Agree	Neither Agree nor Disagree	Disagree	Neither Agree nor Disagree	Neither Agree nor Disagree					1			Somewhat concerned about climate change
Yes	60	Male	PhD		Not very clearly	Yes	Druvung, flying, etc. will not require human control.	Neither Agree nor Disagree	Strongly Agree	Strongly Agree	Strongly Agree	Agree	Disagree	Agree	7	4	6		1		2	Very concerned about climate change
Yes	35-39	Male	Master's Degree		Somewhat clearly	Yes	Faster, more security and more access to remote locations.	Strongly Disagree	Strongly Agree	Agree	Disagree	Strongly Agree	Disagree	Disagree	1	5	6	4	3	7	2	Very concerned about climate change
Yes	50-59	Male	Postgraduate diploma/ certificate		Not at all clearly	Yes	More governmental controls	Strongly Disagree	Strongly Agree	Agree	Agree	Neither Agree nor Disagree	Agree	Agree	7	3	2	1	5	4	6	Somewhat concerned about climate change	NA
Yes	60	Male	Other (please specify)	Two Master's degrees	Somewhat clearly	Yes	Self-driving cars. More congestion in airports and planes. Greater use of rail transport, with high-speed bullet trains.	Agree	Strongly Agree	Agree	Strongly Agree	Agree	Strongly Disagree	Strongly Disagree	2	3	4	7	5	6	1	Not too concerned about climate change	You seem far too concerned with technology and environment, and much too indifferent about clashes between cultures, including ISIS, N. Korea, China, Arab/Israel, black underclass, and undocumented immigrants. And with the other likely major cause of change by 2050, the likely bankruptcy of major nations and destruction of the financial system.
Yes	50-59	Male	Master's Degree		Very clearly	Yes	Speed of travel by train or plane, autonomous cars	Disagree	Strongly Agree	Disagree	Disagree	Agree	Strongly Disagree	Strongly Disagree	7	4	2	3	1	6	5	Very concerned about climate change
Yes	60	Male	Undergraduate		Not at all clearly	Yes	Far more advanced	Neither Agree nor Disagree	Agree	Strongly Agree	Agree	Agree	Strongly Disagree	Strongly Disagree	7	4	5	6	1	2	3	Very concerned about climate change	At 90 I am only concerned with the well being of my children and grandchildren and great grandkids & all of their cohorts !
Yes	60	Male	Undergraduate		Not at all clearly	Yes	don't know	Disagree	Agree	Agree	Agree	Agree	Agree	Agree	7	6	5	4	1	2	3	Very concerned about climate change	don't understand climate change deniers should be a bigger topic during the presidential campaign
Yes	30-34	Female	Community College/ Technical College		Not very clearly	Yes	More fuel safe vehicals
Yes	40-49	Male	Community College/ Technical College		Not at all clearly	Yes	driverless transportaion	Neither Agree nor Disagree	Disagree	Strongly Agree	Disagree	Disagree	Agree	Agree	7	4	6	3	5	2	1	Somewhat concerned about climate change
Yes	60	Male	Undergraduate		Not very clearly	Yes	Large cities have fewer driver operated vehicles more mass transportation. Rural areas may still have owner operated vehicles	Disagree	Agree	Neither Agree nor Disagree	Neither Agree nor Disagree	Neither Agree nor Disagree	Strongly Disagree	Strongly Disagree	3	4	5	2	7	6	1	Not at all concerned about climate change	The climate has been changing since the beginning of time and will continue to do so. We leave an ice age and then another starts
Yes	60	Male	Master's Degree		Not at all clearly	Yes	there will be much less of it	Strongly Disagree	Agree	Strongly Agree	Agree	Neither Agree nor Disagree	Strongly Disagree	Strongly Disagree	3	5	4	7	1	6	2	Somewhat concerned about climate change	no
Yes	35-39	Female	High School Diploma		Somewhat clearly	I don't know	I think it will be more expensive	Disagree	Agree	Agree	Strongly Disagree	Agree	Neither Agree nor Disagree	Neither Agree nor Disagree	4	5	3	7	6	2	1	Somewhat concerned about climate change
Yes	60	Male	Undergraduate		Not very clearly	Yes	Personal autos that also can fly like a plane - travel in outer space	Disagree	Strongly Agree	Strongly Agree	Disagree	Neither Agree nor Disagree	Disagree	Neither Agree nor Disagree	5	2	6	7	4	1	3	Somewhat concerned about climate change
Yes	60	Male	High School Diploma		Not at all clearly	Yes	I'll be doing it on a cloud.	Neither Agree nor Disagree	Disagree	Strongly Agree	Agree	Neither Agree nor Disagree	Agree	Strongly Agree	7	4	2	5	3	6	1	Not too concerned about climate change
Yes	60	Male	Master's Degree		Not at all clearly	Yes	Faster and different modes of transportation	Strongly Disagree	Strongly Agree	Agree	Strongly Disagree	Strongly Agree	Disagree	Disagree	5	3	7	6	1		2	Somewhat concerned about climate change
Yes	35-39	Female	Undergraduate		Not at all clearly	Yes	Flying cars.
Yes	35-39	Female	High School Diploma		Somewhat clearly	Yes	Well most definitely we will no longer drive ourselves they will have auto pilots.	Neither Agree nor Disagree	Agree	Agree	Agree	Neither Agree nor Disagree	Agree	Agree	7	6	3	2	4	5	1	Very concerned about climate change
Yes	50-59	Male	High School Diploma		Not at all clearly	I don't know	No idea	Neither Agree nor Disagree	Strongly Agree	Strongly Agree	Strongly Disagree	Strongly Agree	Strongly Disagree	Neither Agree nor Disagree	6	3	2	4	1	5	7	Very concerned about climate change	None
Yes	40-49	Male	High School Diploma		Somewhat clearly	Yes	i think travel may be more restrictive as technology advances. this could be as little as alcohol detectors to health monitors to prevent future accidents.	Disagree	Agree	Agree	Neither Agree nor Disagree	Strongly Agree	Strongly Disagree	Disagree	4	2	6	7	5	3	1	Somewhat concerned about climate change	the use of technology can help with depleting resources by the technology to manufacture synthetic products with the same or similar characteristics.
Yes	50-59	Male	Community College/ Technical College		Not very clearly	I don't know		Agree	Disagree	Disagree	Disagree	Disagree	Disagree	Disagree
Yes	60	Male	Community College/ Technical College		Somewhat clearly	Yes	no fossil fuel	Disagree	Strongly Agree	Strongly Agree	Strongly Disagree	Agree	Strongly Disagree	Neither Agree nor Disagree	5	3	2	4	1	7	6	Very concerned about climate change
Yes	25-29	Male	Undergraduate		Not at all clearly	Yes	I think a lot more will be done with mobile apps and maybe even augmented reality	Agree	Agree	Strongly Agree	Neither Agree nor Disagree	Disagree	Disagree	Disagree	4	3	5	6	1	7	2	Somewhat concerned about climate change
Yes	60	Male	Postgraduate diploma/ certificate		Somewhat clearly	Yes	much tighter security!	Disagree	Agree	Strongly Agree	Agree	Agree	Disagree	Agree	7	3	2	4	6	5	1	Not at all concerned about climate change	the earth has warmed and cooled over millions of years; it's a natural evolution of the earth! the earth has gone thru ice-ages and global warmings many times over it'd lifetime!
Yes	30-34	Female	Master's Degree		Not at all clearly	Yes	Faster	Agree	Agree	Strongly Agree	Strongly Disagree	Neither Agree nor Disagree	Neither Agree nor Disagree	Neither Agree nor Disagree	7	5	2	6	1	4	3	Very concerned about climate change
Yes	35-39	Female	Undergraduate		Somewhat clearly	Yes	Planes will be faster, we'll all be using self-driving cars.	Neither Agree nor Disagree	Agree	Strongly Agree	Disagree	Agree	Neither Agree nor Disagree	Neither Agree nor Disagree	2	5	6	4	3	7	1	Somewhat concerned about climate change
Yes	35-39	Female	Community College/ Technical College		Not at all clearly	Yes	Higher prices, maybe not as many places to fo	Agree	Neither Agree nor Disagree	Strongly Agree	Disagree	Disagree	Disagree	Agree	7	6	4	5	3	2	1	Somewhat concerned about climate change
Yes	60	Male	Undergraduate		Not very clearly	Yes		Agree	Strongly Agree	Disagree	Strongly Disagree	Agree	Strongly Disagree	Disagree	2	4	1	3	5	6	7	Very concerned about climate change
Yes	60	Male	Community College/ Technical College		Not at all clearly	Yes	all automatic	Disagree	Agree	Agree	Disagree	Disagree	Disagree	Agree	7	4	6	5	3	2	1	Not too concerned about climate change
Yes	25-29	Male	Master's Degree		Not at all clearly	Yes	I would want to think that hover mechanisms will be available.	Strongly Disagree	Strongly Agree	Strongly Agree	Disagree	Strongly Agree	Strongly Agree	Strongly Agree	1	5	6	7	2	4	3	Very concerned about climate change
Yes	25-29	Male	High School Diploma		Somewhat clearly	No		Neither Agree nor Disagree	Disagree	Strongly Agree	Agree	Strongly Disagree	Agree	Neither Agree nor Disagree	5	3	4	1	7	6	2	Climate change does not exist
Yes	60	Male	Master's Degree		Not at all clearly	Yes	One of two ways; either there will be almost free movement of people or governments will have made it nearly impossible for the average person to travel between countries	Neither Agree nor Disagree	Strongly Disagree	Strongly Disagree	Agree	Neither Agree nor Disagree	Disagree	Neither Agree nor Disagree	7	3	5	4	6	2	1	Not at all concerned about climate change	The climate is in a constant state of change. How much or little of that change can be attributed to humankind is a subject for science and not politics
Yes	35-39	Female	Community College/ Technical College		Not very clearly	Yes	Possible recreational space travel :)	Disagree	Agree	Strongly Agree	Strongly Disagree	Agree	Agree	Agree
Yes	50-59	Male	High School Diploma		Somewhat clearly	Yes	I think that it will be very technologically advanced. Safer and faster. We will travel at the speed of sound and get to our destinations in minutes, instead of hours, days, or weeks.	Strongly Disagree	Agree	Agree	Disagree	Strongly Agree	Disagree	Neither Agree nor Disagree	6	3	5	4	7	2	1	Somewhat concerned about climate change
Yes	30-34	Female	Undergraduate		Not at all clearly	Yes
Yes	60	Male	Community College/ Technical College		Somewhat clearly	Yes	Vacation space travel. Faster jet plane travel.	Disagree	Agree	Agree	Neither Agree nor Disagree	Neither Agree nor Disagree	Disagree	Agree	4	3	5	2	7	6	1	Not at all concerned about climate change
Yes	30-34	Female	Master's Degree		Not very clearly	Yes	Different modes of transportation, maybe faster.	Disagree	Agree	Agree	Agree	Agree	Neither Agree nor Disagree	Neither Agree nor Disagree	7	3	5	4	6	1	2	Not too concerned about climate change
Yes	30-34	Female	Undergraduate		Not very clearly	Yes	Hopefully security is streamlined and seats are more comfortable	Agree	Agree	Agree	Disagree	Neither Agree nor Disagree	Disagree	Neither Agree nor Disagree	5	4	2	7	1	6	3	Very concerned about climate change
Yes	30-34	Male	High School Diploma		Not very clearly	Yes	Amount of time it takes	Neither Agree nor Disagree	Neither Agree nor Disagree	Neither Agree nor Disagree	Neither Agree nor Disagree	Neither Agree nor Disagree	Neither Agree nor Disagree	Neither Agree nor Disagree	5	6	7	4	1	2	3	Very concerned about climate change	Nope
Yes	60	Male	Postgraduate diploma/ certificate		Somewhat clearly	Yes	Faster. Easyer	Strongly Disagree	Strongly Agree	Agree	Neither Agree nor Disagree	Neither Agree nor Disagree	Disagree	Disagree	5	6	3	2	1	7	4	Very concerned about climate change
Yes	60	Male	PhD		Somewhat clearly	Yes	Much more horrifyingly a true travail	Disagree	Agree	Strongly Agree	Agree	Agree	Neither Agree nor Disagree	Neither Agree nor Disagree	7	3	2	6	1	5	4	Very concerned about climate change	Not really
Yes	35-39	Female	Undergraduate		Not at all clearly	Yes
Yes	60	Male	Master's Degree		Very clearly	No		Strongly Agree	Agree	Agree	Agree	Strongly Disagree	Disagree	Agree	7	3	5	4	6	2	1	Not at all concerned about climate change
Yes	30-34	Male	Postgraduate diploma/ certificate		Somewhat clearly	Yes	Optimized to the extent where travellers will use all channels and mediums of commute possible, underground to sky, water and vaccum, more self reliant than dependent on drivers etc	Disagree	Agree	Neither Agree nor Disagree	Agree	Agree	Disagree	Agree	5	3	1	4	2	6	7	Very concerned about climate change	We are art of nature, I mean subset, nature has power to sustain more than us, it has ability to eradicate what it finds abnormal...
Yes	35-39	Male	Undergraduate		Very clearly	Yes	Improved efficiency meaning faster travel. Technological advances in air, rail and automated vehicles.	Agree	Strongly Agree	Agree	Strongly Disagree	Agree	Strongly Disagree	Strongly Disagree	5	3	2	6	1	7	4	Very concerned about climate change	1 thru 3 I am concerned about the other 4 I am not concerned and would have put them all at 7 if possible.
Yes	40-49	Male	Postgraduate diploma/ certificate		Not very clearly	I don't know	It will cost more.	Neither Agree nor Disagree	Agree	Agree	Agree	Neither Agree nor Disagree	Disagree	Neither Agree nor Disagree	6	2	3	5	7	4	1	Not too concerned about climate change
Yes	40-49	Male	Undergraduate		Somewhat clearly	Yes	Fully Autonomous Sea, ground and air travel would be the norm.	Disagree	Agree	Neither Agree nor Disagree	Agree	Neither Agree nor Disagree	Disagree	Agree	5	4	2	3	1	7	6	Somewhat concerned about climate change
Yes	50-59	Male	High School Diploma		Not very clearly	Yes	Self drive cars	Agree	Agree	Agree	Neither Agree nor Disagree	Disagree	Neither Agree nor Disagree	Disagree	3	6	7	2	4	5	1	Somewhat concerned about climate change
Yes	60	Male	High School Diploma		Not at all clearly	I don't know	I cann,t imagine	Neither Agree nor Disagree	Neither Agree nor Disagree	Strongly Agree	Strongly Disagree	Agree	Strongly Disagree	Strongly Agree	6	5	7	4	3	2	1	Very concerned about climate change	you go to far in the future and not enough on present problems
Yes	35-39	Female	Master's Degree		Not at all clearly	No		Strongly Disagree	Strongly Agree	Strongly Agree	Strongly Agree	Agree	Disagree	Agree	3	6	5	7	4	2	1	Somewhat concerned about climate change
Yes	35-39	Male	Other (please specify)	Professional certificate	Somewhat clearly	Yes	it will be more leisure with hi-tech	Strongly Agree	Strongly Agree	Agree	Strongly Agree	Strongly Agree	Neither Agree nor Disagree	Agree							1	Somewhat concerned about climate change	Traveling should be modeled towards make doing business cost-effective and profit-driven.
Yes	60	Male	Postgraduate diploma/ certificate		Not very clearly	Yes	hands free, more efficient and faster	Strongly Disagree	Strongly Agree	Disagree	Disagree	Strongly Agree	Strongly Disagree	Agree	7	6	4	3	5	2	1	Not at all concerned about climate change
Yes	60	Male	Community College/ Technical College		Somewhat clearly	Yes	Faster, more convenient, More automatic	Neither Agree nor Disagree	Agree	Agree	Agree	Agree	Agree	Disagree	6	5	4	2	7	3	1	Not too concerned about climate change
Yes	40-49	Female	Community College/ Technical College		Not very clearly	Yes	Cars	Neither Agree nor Disagree	Agree	Agree	Agree	Agree	Agree	Agree	7	3	6	5	4	2	1	Very concerned about climate change	No
Yes	50-59	Male	Undergraduate		Not very clearly	Yes	less pollution, less involvement with transportation, more speed	Neither Agree nor Disagree	Strongly Disagree	Neither Agree nor Disagree	Strongly Agree	Agree	Disagree	Agree	7	6	4	3	1	5	2	Very concerned about climate change
Yes	40-49	Male	Other (please specify)	Some college	Very clearly	Yes	Electric, driverless cars. More walkable, bike-able cities.	Neither Agree nor Disagree	Strongly Agree	Strongly Agree	Agree	Neither Agree nor Disagree	Disagree	Agree	5	3	2	7	1	6	4	Very concerned about climate change
Yes	50-59	Male	High School Diploma		Very clearly	Yes	new technologies will provide alternate methods of getting from one location to another ... the concept of "traveling" may change altogether as in teleportation, stargates, etc.	Agree	Agree	Agree	Neither Agree nor Disagree	Neither Agree nor Disagree	Disagree	Agree			7			5	3	Somewhat concerned about climate change
Yes	60	Male	Community College/ Technical College		Not very clearly	Yes	more advanced cars	Neither Agree nor Disagree	Agree	Agree	Agree	Neither Agree nor Disagree	Agree	Agree	2	3	6	7	5	4	1	Somewhat concerned about climate change	none
Yes	60	Male	High School Diploma		Not at all clearly	Yes	I think it will be without me. Can't live that long	Disagree	Strongly Agree	Strongly Agree	Neither Agree nor Disagree	Agree	Strongly Agree	Agree	3	2	5	4	7	6	1	Not at all concerned about climate change
Yes	60	Male	Undergraduate		Not at all clearly	I don't know	///
Yes	60	Male	Undergraduate		Not very clearly	Yes	more public transportation	Neither Agree nor Disagree	Agree	Strongly Agree	Disagree	Disagree	Neither Agree nor Disagree	Neither Agree nor Disagree	7	2	3	5	1	4	6	Very concerned about climate change
Yes	30-34	Male	Master's Degree		Not very clearly	Yes	Better technology will lead to more efficient vehicles, and new modes of transportation.	Disagree	Strongly Agree	Agree	Agree	Agree	Disagree	Neither Agree nor Disagree	5	2	3	4	7	6	1	Not too concerned about climate change
Yes	60	Male	Undergraduate		Not very clearly	Yes	Automatic cars	Strongly Disagree	Strongly Agree	Neither Agree nor Disagree	Agree	Agree	Neither Agree nor Disagree	Agree	7	1	6	4	2	5	3	Not too concerned about climate change	2050 - I will not be here. I really don't know it the USA will be here. National debt will eventually destroy USA.
Yes	35-39	Female	Postgraduate diploma/ certificate		Not at all clearly	Yes	Driverless cars	Agree	Agree	Agree	Agree	Disagree	Agree	Disagree	7	3	5	2	4	1	6	Very concerned about climate change
Yes	60	Male	Master's Degree		Not very clearly	Yes	Flight will be lower space orbit internationally; automobiles will have auto pilot feature; more people will be using light rail, subways, moving sidewalks; people movers.	Disagree	Neither Agree nor Disagree	Neither Agree nor Disagree	Agree	Disagree	Disagree	Agree	6	3	5	2	7	4	1	Not too concerned about climate change	The climate has been changing for thousands of years --- can you confirm we have excellent records on temperatures around the world at the time of Jesus Christ?
Yes	60	Female	Undergraduate		Not at all clearly	Yes	Hopefully vehicles will be powered by clean energy sources	Disagree	Agree	Agree	Disagree	Agree	Neither Agree nor Disagree	Neither Agree nor Disagree	6	2	5	7	1	3	4	Very concerned about climate change	Interesting survey, especially since I probably wont see the year 2050.
Yes	40-49	Male	Postgraduate diploma/ certificate		Not at all clearly	Yes		Disagree	Strongly Agree	Agree	Agree	Agree	Strongly Disagree	Disagree	7	6	4	2	5	3	1	Not too concerned about climate change
Yes	50-59	Male	Undergraduate		Somewhat clearly	Yes	Travel conveyances will be autonomous	Disagree	Strongly Agree	Strongly Agree	Strongly Agree	Agree	Strongly Disagree	Neither Agree nor Disagree	5	3	2	7	1	6	4
Yes	50-59	Male	High School Diploma		Not at all clearly	Yes	faster	Strongly Disagree	Agree	Strongly Agree	Agree	Strongly Agree	Strongly Disagree	Strongly Disagree	7	3	6	4	5	1	2	Climate change does not exist
Yes	60	Female	Master's Degree		Not very clearly	Yes	More safe public transportation like mag-lev trains, for example.	Disagree	Agree	Agree	Neither Agree nor Disagree	Neither Agree nor Disagree	Disagree	Agree	7	4	3	2	5	6	1	Not too concerned about climate change
Yes	60	Female	High School Diploma		Not very clearly	I don't know	I would imagine easier forms of transportation	Neither Agree nor Disagree	Agree	Agree	Disagree	Agree	Disagree	Neither Agree nor Disagree	4	3	7	1	6	5	2	Very concerned about climate change
Yes	35-39	Female	High School Diploma		Somewhat clearly	Yes	very interesting	Strongly Agree	Strongly Agree	Neither Agree nor Disagree	Neither Agree nor Disagree		Neither Agree nor Disagree	Disagree	2	3	5	4	7	6	1	Not too concerned about climate change	I enjoying sharing my thoughts with a company who really care about their employees.
Yes	35-39	Female	Master's Degree		Somewhat clearly	Yes	Faster, less risk, more places available	Disagree	Strongly Agree	Agree	Disagree	Agree	Strongly Disagree	Disagree	4	3	2	6	1	7	5	Somewhat concerned about climate change
Yes	60	Female	Master's Degree		Not at all clearly	Yes	more self driven vehicle/utilization of just in time hotels, B&B's	Agree	Strongly Agree	Disagree	Disagree	Agree	Strongly Disagree	Strongly Disagree	7	5	2	4	1	6	3	Very concerned about climate change
Yes	30-34	Female	Undergraduate		Not very clearly	Yes	Transportation industry and cost will be different
Yes	60	Female	Master's Degree		Not very clearly	Yes	transportation options, options for booking, products available	Strongly Disagree	Agree	Strongly Agree	Disagree	Neither Agree nor Disagree	Strongly Disagree	Neither Agree nor Disagree	7	3	6	4	1	2	5	Very concerned about climate change
Yes	40-49	Female	Undergraduate		Somewhat clearly	Yes	Less people driving and more car sharing services.	Disagree	Agree	Disagree	Agree	Neither Agree nor Disagree	Disagree	Disagree	5	4	6	7	3	2	1	Somewhat concerned about climate change	N/A
Yes	40-49	Other	High School Diploma		Not very clearly	Yes	cars on rails	Agree	Agree	Neither Agree nor Disagree	Agree	Agree	Neither Agree nor Disagree	Neither Agree nor Disagree								Somewhat concerned about climate change
Yes	30-34	Female	Community College/ Technical College		Not very clearly	Yes	it will be easier, faster.	Disagree	Strongly Agree	Strongly Agree	Strongly Disagree	Neither Agree nor Disagree	Strongly Agree	Strongly Disagree	7	1	6	4	5	3	2	Somewhat concerned about climate change
Yes	40-49	Female	Master's Degree		Not very clearly	Yes	I hope that automated vehicles are standard, making travel safer and easier.	Agree	Strongly Agree	Strongly Agree	Strongly Disagree	Disagree	Neither Agree nor Disagree	Strongly Agree	7	5	2	6	1	3	4	Very concerned about climate change
Yes	35-39	Female	Community College/ Technical College		Not very clearly	Yes	Not sure
Yes	35-39	Female	Postgraduate diploma/ certificate		Not very clearly	Yes	I imagine the Jetsons or Back to the Future where cars will drive and park themselves. I imagine planes owned by individual families that fly themselves.	Neither Agree nor Disagree	Agree	Neither Agree nor Disagree	Agree	Agree	Disagree	Agree	5	4	3	6	1	7	2	Very concerned about climate change
Yes	60	Male	Undergraduate		Not very clearly	Yes	faster	Disagree	Disagree	Strongly Agree	Agree	Agree	Agree	Agree	6	3	5	4	7	2	1	Not at all concerned about climate change	no
Yes	30-34	Female	Postgraduate diploma/ certificate		Somewhat clearly	Yes	It will be faster, cheaper, and easier. Fast trains might become more common between major cities.	Disagree	Agree	Agree	Neither Agree nor Disagree	Agree	Neither Agree nor Disagree	Neither Agree nor Disagree	5	6	7	4	3	2	1	Somewhat concerned about climate change
Yes	60	Female	High School Diploma		Not at all clearly	Yes	I believe all travel will be changed with new technology	Strongly Agree	Strongly Agree	Disagree	Neither Agree nor Disagree	Agree	Strongly Disagree	Strongly Disagree	6	2	5	4	7	3	1	Not too concerned about climate change
Yes	30-34	Female	Undergraduate		Somewhat clearly	Yes	We will get to destinations faster	Strongly Disagree	Strongly Agree	Agree	Neither Agree nor Disagree	Strongly Agree	Disagree	Disagree	3	5	6	7	2	4	1	Somewhat concerned about climate change
Yes	35-39	Female	Community College/ Technical College		Not very clearly	Yes	More automated vehicles	Agree	Agree	Agree	Disagree	Agree	Agree	Agree	7	6	4	5	1	3	2	Very concerned about climate change
Yes	60	Male	High School Diploma		Somewhat clearly	Yes	I BELIEVE TRAVEL WILL BE MUCH MORE DIFFERENT FROM WHAT IT IS TODAY	Neither Agree nor Disagree	Neither Agree nor Disagree	Neither Agree nor Disagree	Neither Agree nor Disagree	Neither Agree nor Disagree	Neither Agree nor Disagree	Neither Agree nor Disagree	4	1	5	6	7	2	3	Very concerned about climate change
Yes	60	Female	Master's Degree		Somewhat clearly	Yes	Faster with integrated transportation systems globally	Strongly Disagree	Strongly Agree	Agree	Disagree	Strongly Agree	Strongly Disagree	Agree	7	3	2	6	1	4	5	Very concerned about climate change
Yes	40-49	Male	Undergraduate		Not at all clearly	Yes	Automation	Neither Agree nor Disagree	Neither Agree nor Disagree	Agree	Neither Agree nor Disagree	Neither Agree nor Disagree	Disagree	Neither Agree nor Disagree	2	6	5	4	7	3	1	Somewhat concerned about climate change
Yes	30-34	Female	Undergraduate		Somewhat clearly	No		Agree	Agree	Agree	Disagree	Neither Agree nor Disagree	Disagree	Agree	6	2	5	3	4	7	1	Very concerned about climate change
Yes	60	Female	Undergraduate		Not very clearly	Yes	Faster and less complicated	Neither Agree nor Disagree	Agree	Neither Agree nor Disagree	Disagree	Agree	Neither Agree nor Disagree	Disagree	7	6	4	2	3	5	1	Very concerned about climate change
Yes	20-24	Male	Undergraduate		Not very clearly	No		Disagree	Disagree	Agree	Strongly Agree	Agree	Agree	Agree	5	2	3	6	1	7	4	Not at all concerned about climate change
Yes	40-49	Female	Undergraduate		Not very clearly	Yes	There will be space travel	Agree	Strongly Disagree	Strongly Agree	Neither Agree nor Disagree	Disagree	Strongly Agree	Strongly Agree	7	3	2	5	1	4	6	Very concerned about climate change
Yes	60	Female	Master's Degree		Not very clearly	Yes	I think there will be high speed travel to get to places quicker and more efficiently. I think there will be more multi-use resort-type accommodations and increased adventure-based trips. There might even be some associated with some type of space travel.	Strongly Disagree	Agree	Agree	Neither Agree nor Disagree	Agree	Strongly Disagree	Agree	7	3	5	4	2	6	1	Very concerned about climate change
Yes	60	Female	PhD		Somewhat clearly	Yes	Less personally driven more technology driven	Neither Agree nor Disagree	Agree	Strongly Agree	Agree	Agree	Strongly Disagree	Disagree	5	2	4	7	6	3	1	Not too concerned about climate change
Yes	60	Female	Master's Degree		Not very clearly	Yes	faster, green, more efficient	Neither Agree nor Disagree	Strongly Agree	Strongly Agree	Disagree	Neither Agree nor Disagree	Strongly Disagree	Strongly Disagree	7	2	4	1	5	3	6	Somewhat concerned about climate change	i think there is antigravity tech available. we should use it!
Yes	50-59	Male	Community College/ Technical College		Somewhat clearly	Yes	more rail lines ,little more faster than now	Neither Agree nor Disagree	Agree	Neither Agree nor Disagree	Agree	Agree	Agree	Neither Agree nor Disagree	7	5	4	6	1	3	2	Very concerned about climate change	none at this time
Yes	60	Female	Undergraduate		Not at all clearly	Yes	Faster modes of transportation	Strongly Disagree	Strongly Agree	Agree	Disagree	Strongly Agree	Disagree	Agree	7	6	4	3	5	2	1	Not too concerned about climate change	No
Yes	60	Female	Undergraduate		Not very clearly	Yes	No fossil fuels Robotic cars or possibly horse and cart	Disagree	Strongly Agree	Strongly Agree	Disagree	Neither Agree nor Disagree	Strongly Disagree	Strongly Agree	5	7	3	2	1	6	4	Very concerned about climate change	It won't be utopia, but hopefully we muddle through. I won't because I won't still be alive.
Yes	35-39	Female	Master's Degree		Not very clearly	Yes	The biggest change will be driver-less cars. And, probably faster means of travel in general.	Disagree	Agree	Agree	Disagree	Agree	Disagree	Neither Agree nor Disagree	7	4	5	6	1	3	2	Somewhat concerned about climate change
Yes	60	Female	Master's Degree		Not very clearly	Yes	Faster trains and air travel. "Self driving"cars.	Disagree	Agree	Agree	Neither Agree nor Disagree	Agree	Neither Agree nor Disagree	Agree	7	5	3	6	1	4	2	Somewhat concerned about climate change
Yes	60	Female	Master's Degree		Somewhat clearly	Yes	faster, less human control	Neither Agree nor Disagree	Agree	Strongly Agree	Neither Agree nor Disagree	Neither Agree nor Disagree	Strongly Disagree	Agree	5	4	3	6	1	7	2	Very concerned about climate change	n/a
Yes	30-34	Female	Undergraduate		Somewhat clearly	Yes	religious wars, travel restrictions, cost of travel, privileges	Neither Agree nor Disagree	Disagree	Disagree	Strongly Disagree	Agree	Agree	Agree	6	2	7	5	4	1	3	Very concerned about climate change
Yes	50-59	Male	Postgraduate diploma/ certificate		Not very clearly	Yes	unmaned vehicles	Neither Agree nor Disagree	Agree	Neither Agree nor Disagree	Neither Agree nor Disagree	Neither Agree nor Disagree	Disagree	Neither Agree nor Disagree
Yes	60	Female	Community College/ Technical College		Somewhat clearly	No		Disagree	Agree	Disagree	Disagree	Neither Agree nor Disagree	Strongly Agree	Strongly Disagree	7	3	4	5	1	2	6	Very concerned about climate change
Yes	35-39	Male	Postgraduate diploma/ certificate		Not at all clearly	Yes	I'll be older. So it will be slower	Neither Agree nor Disagree	Neither Agree nor Disagree	Neither Agree nor Disagree	Neither Agree nor Disagree	Neither Agree nor Disagree	Neither Agree nor Disagree	Neither Agree nor Disagree	5	6	3	2	4	7	1	Not too concerned about climate change
Yes	50-59	Female	Postgraduate diploma/ certificate		Somewhat clearly	Yes	Faster	Strongly Disagree	Strongly Agree	Agree	Strongly Disagree	Agree	Disagree	Disagree	7	5	4	3	2	6	1	Very concerned about climate change	Fascinating. Love to see your results
Yes	60	Male	Master's Degree		Somewhat clearly	No		Disagree	Agree	Agree	Disagree	Neither Agree nor Disagree	Disagree	Agree	6	4	2	7	3	1	5	Very concerned about climate change
Yes	60		PhD		Not very clearly	Yes	Modes of transportation will be very different. There may be less travel as more people clog the earth and immediate access to global events is available through virtual avenues.	Disagree	Agree	Agree	Strongly Disagree	Agree	Agree	Strongly Agree		3	2		1	4		Very concerned about climate change	Over population ranks right up there with climate change. You did not touch on that. They are interrelated.
Yes	50-59	Female	Undergraduate		Not very clearly	Yes	More virtual and less physical. More areas not accessible will become accessible. I think underwater will become a more usual destination.	Disagree	Agree	Neither Agree nor Disagree	Disagree	Neither Agree nor Disagree	Disagree	Disagree	6	3	2	5	1	7	4	Very concerned about climate change	I think you should include issues around education, health, women's rights, diversity & inclusion. One big issue for travel is native people's rights and their lands/culture vs. commerce for travel.
Yes	60	Male	PhD		Not very clearly	Yes	Faster planes and trains. More security. Safer planes and trains. Self-driving cars.	Strongly Disagree	Agree	Agree	Disagree	Agree	Disagree	Disagree	7	3	4	5	6	2	1	Not too concerned about climate change
Yes	50-59	Female	PhD		Somewhat clearly	Yes	There would be less individual travel, more shared with other people. Leisure travel will probably be more expensive. More virtual travel.	Neither Agree nor Disagree	Agree	Agree	Disagree	Neither Agree nor Disagree	Agree	Agree	5	6	1	4	2	7	3	Very concerned about climate change	Another big concern is loss and over use of resources, water, oil/gas, fish, trees... Technology can help solve problems but policy makers don't recognize problems or move quickly enough to promote solutions.
Yes	60	Male	Postgraduate diploma/ certificate		Somewhat clearly	No		Neither Agree nor Disagree	Neither Agree nor Disagree	Agree	Neither Agree nor Disagree	Agree	Neither Agree nor Disagree	Agree	7	2	5	6	3	1	4	Somewhat concerned about climate change
Yes	30-34	Female	Undergraduate		Somewhat clearly	Yes	May have faster more technical planes	Strongly Disagree	Agree	Disagree	Agree	Strongly Agree	Disagree	Neither Agree nor Disagree		4	5		2	3	1	Somewhat concerned about climate change
Yes	35-39	Female	Master's Degree		Not at all clearly	Yes	It will be faster, cheaper, and more high tech.	Strongly Disagree	Agree	Neither Agree nor Disagree	Strongly Disagree	Strongly Agree	Agree	Strongly Agree	5	4	7	6	1	2	3	Very concerned about climate change
Yes	40-49	Female	High School Diploma		Not very clearly	Yes
Yes
Yes	60	Female	High School Diploma		Not at all clearly	Yes	I tell my vehicle where I want to go, it takes me there without intervention on my part.	Neither Agree nor Disagree	Agree	Agree	Disagree	Agree	Agree	Disagree	7	5	4	3	1	6	2	Very concerned about climate change
Yes	60	Female	Postgraduate diploma/ certificate		Not very clearly	Yes	I will be 100 years old and hopefully they have cars and trains that fly in the air quickly	Disagree	Strongly Agree	Neither Agree nor Disagree	Neither Agree nor Disagree	Strongly Agree	Strongly Agree	Neither Agree nor Disagree	7	3	4	6	2	5	1	Very concerned about climate change	Getting old and no one I trust to take care of me
Yes	18-19		Postgraduate diploma/ certificate		Not very clearly	I don't know	We will have advanced technology but I'm not sure if it would work such as things like the dream of hoverboards or flying cars.	Strongly Agree	Neither Agree nor Disagree	Agree	Neither Agree nor Disagree	Strongly Agree	Agree	Neither Agree nor Disagree	7	3	6	2	5	4	1	Not too concerned about climate change
Yes	40-49	Female	Postgraduate diploma/ certificate		Not at all clearly	Yes	advanced cars and advanced public transportion	Disagree	Agree	Agree	Strongly Disagree	Agree	Disagree	Disagree	7	4	5	6	3	2	1	Very concerned about climate change
Yes	60	Female	Postgraduate diploma/ certificate		Not very clearly	Yes	Faster. Easier.	Neither Agree nor Disagree	Strongly Agree	Agree	Strongly Agree	Neither Agree nor Disagree	Disagree	Agree	6	7	4	5	2	3	1	Somewhat concerned about climate change
Yes	60	Female	Master's Degree		Somewhat clearly	Yes	Safer, quicker (i.e. self driving cars)	Strongly Disagree	Strongly Agree	Strongly Agree	Strongly Disagree	Agree	Disagree	Strongly Agree	6	4	5	7	1	3	2	Very concerned about climate change	I won't be alive in 2050, but am very excited about the innovations that will be implemented (travel, health care, etc.) I am pessimistic about the political process.
Yes	50-59	Male	Postgraduate diploma/ certificate		Somewhat clearly	Yes	travel will be very restricted due new political thinking in new future along environmental regulations which create a very different travel freedom that we have today	Neither Agree nor Disagree	Disagree	Disagree	Agree	Neither Agree nor Disagree	Disagree	Strongly Disagree	6	5	2	3	7	4	1	Not at all concerned about climate change	climate change whether or not real is and continue to be as a political tool to control people
Yes	60	Female	Other (please specify)	2 years of college	Not at all clearly	Yes	More comfortable seating on planes. Security perfected. Faster, less hassle and safer planes and trains
Yes	35-39	Male	Community College/ Technical College		Not very clearly	I don't know	open borders, more abroad travel as technology will make travel faster and more affordable	Agree	Neither Agree nor Disagree	Disagree	Strongly Agree	Strongly Agree	Agree	Strongly Agree	5	4	3	2	7	6	1	Climate change does not exist
Yes	60	Male	Postgraduate diploma/ certificate		Not very clearly	Yes	new conveyances	Agree	Agree	Agree	Neither Agree nor Disagree	Disagree	Neither Agree nor Disagree	Neither Agree nor Disagree	7	2	3	4	5	6	1	Climate change does not exist
Yes	60	Female	High School Diploma		Not at all clearly	Yes	I think there will be vacuum tubes	Disagree	Agree	Agree	Agree	Neither Agree nor Disagree	Disagree	Neither Agree nor Disagree	7	2	5	6	4	3	1	Not too concerned about climate change	Humans are very adaptable and will survive for some time to come.
Yes	50-59	Female	Undergraduate		Not very clearly	Yes	Faster, less conjested, more options.	Strongly Disagree	Agree	Strongly Agree	Agree	Agree	Disagree	Disagree	7	4	6	5	3	1	2	Very concerned about climate change
Yes	60	Female	Postgraduate diploma/ certificate		Not very clearly	Yes	much faster, not tied to earthbound methods	Disagree	Strongly Agree	Neither Agree nor Disagree	Agree	Strongly Agree	Strongly Disagree	Disagree	6	3	5	2	7	4	1	Not at all concerned about climate change
Yes	50-59	Male	Postgraduate diploma/ certificate		Not very clearly	Yes	Faster	Neither Agree nor Disagree	Agree	Agree	Neither Agree nor Disagree	Agree	Disagree	Neither Agree nor Disagree	7	4	3	5	1	6	2	Not too concerned about climate change
Yes	40-49	Female	Community College/ Technical College		Somewhat clearly	Yes	We will be driving hover cars. Car sharing services will be in more demand.	Disagree	Agree	Neither Agree nor Disagree	Agree	Neither Agree nor Disagree	Disagree	Disagree	5	3	7	6	4	2	1	Somewhat concerned about climate change	N/A
Yes	60	Female	High School Diploma		Somewhat clearly	Yes	Less security lines - a new method of determining whether a terrorist is traveling will be developed.	Strongly Disagree	Neither Agree nor Disagree	Strongly Agree	Strongly Disagree	Strongly Agree	Neither Agree nor Disagree	Disagree	7	4	2	3	1	5	6	Very concerned about climate change
Yes	60	Male	Postgraduate diploma/ certificate		Not at all clearly	Yes	faster	Strongly Disagree	Strongly Agree	Agree	Agree	Agree	Strongly Disagree	Strongly Agree			2				1	Not too concerned about climate change	there is probably some climate change as a result of the earths natural evolution--it is not man made
Yes	40-49	Female	Undergraduate		Not very clearly	Yes	Cars may be automated. Air travel will be faster	Strongly Disagree	Strongly Agree	Agree	Disagree	Agree	Disagree	Disagree	6	5	3	4	1	7	2	Very concerned about climate change
Yes	30-34	Female	Other (please specify)	General Education Degree (High School equivilent), Trade school & some college but no degree	Somewhat clearly	I don't know	I believe, as a result of advancing technology over the past 100 years, that travel will be faster than it is currently & with less waste of items & fuels. Be that a 1 or 20% faster, cleaner form of travel, that it will advance more than it could have at this current time.	Neither Agree nor Disagree	Agree	Agree	Neither Agree nor Disagree	Agree	Disagree	Disagree	7	4	3	6	2	5	1	Somewhat concerned about climate change
Yes	60	Female	Undergraduate		Somewhat clearly	Yes	Faster and technilogically safer	Disagree	Strongly Agree	Strongly Agree	Strongly Disagree	Agree	Disagree	Agree	7	2	3	5	4	6	1	Somewhat concerned about climate change
Yes	50-59	Female	Community College/ Technical College		Very clearly	Yes	It will not matter to me, I will be dead	Disagree	Strongly Agree	Agree	Disagree	Agree	Neither Agree nor Disagree	Neither Agree nor Disagree	2	7	6	3	4	5	1	Somewhat concerned about climate change
Yes	60	Female	Undergraduate		Not very clearly	Yes	Not using fossil fuels	Disagree	Agree	Neither Agree nor Disagree	Agree	Agree	Disagree	Agree	7	6	2	3	1	5	4	Very concerned about climate change
Yes	50-59	Male	Undergraduate		Not very clearly	Yes	robot cars, robot airplanes	Disagree	Neither Agree nor Disagree	Agree	Disagree	Disagree	Agree	Strongly Agree	7	5	1	3	2	4	6	Very concerned about climate change	As the population grows and we run out of resources there will be more conflict. Also, if a species like honeybees starts dying off it will affect the entire food chain and will lead to rapid extinction of other species, up to and including us. Hopefully I'll be dead by the time it happens :)
Yes	60	Female	Undergraduate		Not very clearly	Yes	Faster and safer.	Disagree	Agree	Strongly Agree	Strongly Agree	Agree	Agree	Agree	7	5	3	4	2	6	1	Very concerned about climate change
Yes	40-49	Male	Community College/ Technical College		Not very clearly	Yes	Main difference will be in types of fuel. More efficient fuels and automobiles.	Strongly Disagree	Neither Agree nor Disagree	Agree	Agree	Strongly Agree	Agree	Agree	4	5	6	3	7	2	1	Climate change does not exist
Yes	50-59	Female	High School Diploma		Not at all clearly	Yes	I really don't know, but we are always reaching for the stars and I see that happening in travel also.	Neither Agree nor Disagree	Agree	Agree	Strongly Disagree	Disagree	Strongly Agree	Disagree	7	3	5	6	4	2	1	Very concerned about climate change
Yes	60	Female	Undergraduate		Somewhat clearly	Yes	more rapid rail, more fuel economy vehicles, ships using alternative fuels, stricter passport/visa controls	Strongly Disagree	Agree	Agree	Strongly Disagree	Agree	Disagree	Neither Agree nor Disagree	7	1	5	6	2	4	3	Very concerned about climate change
Yes	50-59	Male	Community College/ Technical College		Not very clearly	Yes	Much faster, and safer	Disagree	Agree	Agree	Disagree	Disagree	Disagree	Neither Agree nor Disagree	7	4	5	3	1	6	2	Very concerned about climate change
Yes	40-49	Male	Community College/ Technical College		Not very clearly	Yes	would be better, safer, and faster................	Disagree	Strongly Agree	Agree	Neither Agree nor Disagree	Agree	Neither Agree nor Disagree	Agree				2			1	Very concerned about climate change	Should not modify the nature too much.
Yes	50-59	Male	Undergraduate		Not very clearly	Yes	Cars will be self driving. High speed rail in the US will only be a few years away.	Agree	Strongly Agree	Strongly Agree	Disagree	Disagree	Disagree	Agree	3	4	2	5	1	7	6	Very concerned about climate change	Air travel needs to be made more convenient and comfortable. I don't travel as much as I would like because air travel is such a pai
Yes	60	Male	Other (please specify)	MD	Not at all clearly	Yes
Yes	40-49	Female	Community College/ Technical College		Not at all clearly	Yes	Vehicles
Yes	35-39	Female	Master's Degree		Not at all clearly	Yes	More automation	Disagree	Agree	Neither Agree nor Disagree	Neither Agree nor Disagree	Agree	Disagree	Agree	6	4	3	7	1	5	2	Somewhat concerned about climate change
Yes	60	Female	Master's Degree		Somewhat clearly	Yes	I don't think we will have cars or planes as we know them today	Strongly Disagree	Neither Agree nor Disagree	Strongly Disagree	Strongly Disagree	Strongly Agree	Strongly Agree	Neither Agree nor Disagree	6	5	1	2	3	4	7	Very concerned about climate change	If we continue on the road of corporatist power there won't be any climate or bio diversity for humans to exist.
Yes	50-59	Female	Community College/ Technical College		Not very clearly	Yes	I think it will be easier and cheaper	Neither Agree nor Disagree	Agree	Agree	Agree	Neither Agree nor Disagree	Strongly Disagree	Agree	7	3	5	6	4	2	1	Somewhat concerned about climate change
Yes	35-39	I'd rather not say	PhD		Somewhat clearly	Yes	Advancef	Strongly Disagree	Neither Agree nor Disagree	Agree	Disagree	Strongly Agree	Agree	Agree				1				Very concerned about climate change
Yes
Yes	50-59	Male	Master's Degree		Somewhat clearly	Yes	well, simply by looking back 35 years ago, we know that travel today is far different than in 1970. There will be a new technology of some sort and less dependence on oil, especially foreign oil. There will be an innovation of some sort. I suspect magnetics, battery design or atomic harnessing of some sort will be better and more refined.	Disagree	Strongly Agree	Agree	Disagree	Strongly Agree	Strongly Disagree	Disagree	6	3	7	5	2	4	1	Somewhat concerned about climate change
Yes	60	Female	High School Diploma		Not very clearly	Yes	Cars, planes will be more economical, hopefully people's pay will be able to afford this .	Strongly Disagree	Strongly Agree	Agree	Strongly Agree	Strongly Agree	Strongly Disagree	Strongly Disagree	5	3	7	6	4	1	2	Very concerned about climate change
Yes	60	Female	Master's Degree		Not at all clearly	Yes	I think technology will be more involved	Strongly Disagree	Neither Agree nor Disagree	Agree	Neither Agree nor Disagree	Agree	Agree	Agree	7	3	4	6	2	5	1	Very concerned about climate change
Yes	60	Female	High School Diploma		Not very clearly	Yes	moving faster	Agree	Neither Agree nor Disagree	Strongly Agree	Agree	Neither Agree nor Disagree	Neither Agree nor Disagree	Agree	7		2	1	3	4	6	Somewhat concerned about climate change
Yes	60	Female	Master's Degree		Somewhat clearly	Yes	I think the vehicles will drive themselves and will be clean air vehicles possibly solar powered	Neither Agree nor Disagree	Agree	Agree	Disagree	Agree	Neither Agree nor Disagree	Disagree	4	3	7	5	2	6	1	Very concerned about climate change
Yes	35-39	Male	Community College/ Technical College		Somewhat clearly	Yes	No pollution in the future. We have no choice	Strongly Disagree	Strongly Agree	Strongly Agree	Strongly Disagree	Agree	Strongly Disagree	Agree	4	5	2	6	1	3	7	Very concerned about climate change
Yes	60	Female	Undergraduate		Somewhat clearly	Yes	I think it will be easier thanks to better pre-flight safety check-ins. I'm not sureally airline travel will be more comfortable as emphasis will continue to be on low pricing and greater profit. Motor travel might well be easier with the perfection of auto-drive cars. Hopefully high-speed train travel will make rail travel a better way for land travel. One can hope.	Strongly Agree	Strongly Agree	Agree	Disagree	Strongly Agree	Agree	Agree	7	5	2	4	1	6	3	Very concerned about climate change	None.
Yes	50-59	Female	Community College/ Technical College		Not very clearly	Yes	Quicker & Easier	Neither Agree nor Disagree	Agree	Neither Agree nor Disagree	Agree	Agree	Neither Agree nor Disagree	Neither Agree nor Disagree	6	5	3	2	7	4	1	Not at all concerned about climate change
Yes	50-59	Female	Master's Degree		Not very clearly	Yes		Neither Agree nor Disagree	Neither Agree nor Disagree	Strongly Agree	Strongly Disagree	Neither Agree nor Disagree	Strongly Disagree	Agree	7	3	2	6	1	5	4	Very concerned about climate change
Yes	50-59	Female	Community College/ Technical College		Not very clearly	Yes	cars will drive themselves; state where you want to go and off you go	Strongly Disagree	Strongly Agree	Agree	Strongly Disagree	Agree	Neither Agree nor Disagree	Strongly Disagree	5	1	7	4	6	2	3	Not too concerned about climate change
Yes	60	Male	Undergraduate		Somewhat clearly	Yes	Supersonic transport in the air. Pneumatic tube trains. Most change will be in automobiles, but hard to say what propulsion will be used. Probably several types depending on cost and value.	Strongly Disagree	Strongly Agree	Neither Agree nor Disagree	Agree	Strongly Agree	Strongly Disagree	Strongly Disagree	3	2	4	5	6	7	1	Not at all concerned about climate change	Climate change may be occurring, but I have serious doubts as to whether it is man-made. The earth has warmed and cooled many times in geologic history. Let's wait another 1000 years and see.
Yes	50-59	Female	Community College/ Technical College		Somewhat clearly	Yes	faster, easier, but with much more security	Strongly Disagree	Agree	Strongly Agree	Strongly Disagree	Agree	Strongly Disagree	Neither Agree nor Disagree	3	7	4	5	2	6	1	Somewhat concerned about climate change
Yes	60	Male	Undergraduate		Somewhat clearly	Yes	More self-driving vehicles. Hopefully, more mass transit (such as bullet trains).	Neither Agree nor Disagree	Strongly Agree	Disagree	Agree	Agree	Strongly Disagree	Strongly Disagree	5	4	7	6	1	3	2	Very concerned about climate change
Yes	50-59	Female	High School Diploma		Not very clearly	Yes	More complicated	Disagree	Neither Agree nor Disagree	Strongly Agree	Strongly Disagree	Strongly Agree	Strongly Agree	Agree	7	3	2	1	6	4	5	Somewhat concerned about climate change
Yes	60	Female	High School Diploma		Not at all clearly	No		Strongly Agree	Strongly Agree	Strongly Agree	Strongly Agree	Neither Agree nor Disagree	Strongly Disagree	Strongly Agree	6	4	5	3	7	2	1	Not too concerned about climate change
Yes	60	Female	Master's Degree		Not at all clearly	Yes	It will involve more technology	Strongly Disagree	Disagree	Neither Agree nor Disagree	Disagree	Agree	Agree	Agree
Yes	60	Female	Undergraduate		Not very clearly	Yes	all electric and jet packs	Neither Agree nor Disagree	Neither Agree nor Disagree	Strongly Agree	Strongly Disagree	Neither Agree nor Disagree	Agree	Neither Agree nor Disagree	7	6	4	5	1	2	3	Very concerned about climate change
Yes	60	Female	High School Diploma		Not very clearly	Yes	because of my age, I won't be here. but 205 0 there will be new and better roads and more air travel	Disagree	Strongly Agree	Neither Agree nor Disagree	Agree	Agree	Agree	Neither Agree nor Disagree	1	2	3	4	5	6	7	Not too concerned about climate change
Yes	60	Female	Community College/ Technical College		Not very clearly	Yes	Fossil fuels will, hopefully, replaced by clean energy so all types of vehicles will be electric, solar ir maybe wind powered.	Strongly Agree	Strongly Agree	Strongly Agree	Strongly Disagree	Strongly Disagree	Strongly Disagree	Strongly Disagree	7	5	2	3	1	6	4	Very concerned about climate change
Yes	60	Female	Master's Degree		Very clearly	Yes	many more choices	Disagree	Agree	Disagree	Strongly Disagree	Neither Agree nor Disagree	Agree	Agree		4			7		6	Very concerned about climate change
Yes	35-39	Female	High School Diploma		Not very clearly	I don't know	no idea depends on the gvt. regulations and technology which is already too widely used truthfully it's scary because I think everything will be computer controlled which should never be allowed it's too dangerous. I truthfully hope we have a worldwide blackout so this all goes away	Strongly Agree	Disagree	Strongly Agree	Strongly Disagree	Strongly Disagree	Neither Agree nor Disagree	Neither Agree nor Disagree	7	4	3	6	2	5	1	Somewhat concerned about climate change
Yes	40-49	Male	Community College/ Technical College		Not very clearly	Yes	We'll be traveling in either Heaven or Hell because I believe we'll self destruct before 2050.	Agree	Disagree	Strongly Agree	Agree	Disagree	Neither Agree nor Disagree	Neither Agree nor Disagree	7	3	5	4	6	2	1	Climate change does not exist	People that think climate change is more of a danger than terrorism are a real special kind of stupid.
Yes	50-59	Female	Master's Degree		Very clearly	Yes	Automobiles drive themselves and each continent is connected to the continent closest to them so travel is easier and much more affordable between continents!	Neither Agree nor Disagree	Strongly Agree	Agree	Strongly Agree	Neither Agree nor Disagree	Strongly Disagree	Neither Agree nor Disagree	6	5	4	7	2	3	1	Very concerned about climate change
Yes	30-34	Female	High School Diploma		Not very clearly	Yes	Advancements are constantly changing travel for the better. I think travelling will be more efficient with less delays. Hopefully measures will be taken to lessen the environmental impact made by traveling.	Disagree	Strongly Agree	Strongly Agree	Strongly Disagree	Disagree	Strongly Disagree	Agree	7	4	5	6	1	3	2	Very concerned about climate change	Climate change is REAL and humans are refusing to see it. The media has a responsibility to open the eyes of the public.
Yes	50-59	Female	Undergraduate		Not at all clearly	Yes	faster	Disagree	Neither Agree nor Disagree	Agree	Agree	Neither Agree nor Disagree	Neither Agree nor Disagree	Neither Agree nor Disagree	6	4	3	5	1	2	7	Very concerned about climate change
Yes	50-59	Female	High School Diploma		Not very clearly	No		Strongly Disagree	Strongly Agree	Strongly Agree	Strongly Disagree	Strongly Agree	Strongly Disagree	Strongly Disagree	7	4	1	3	2	5	6	Somewhat concerned about climate change
Yes	60	Male	Undergraduate		Not at all clearly	Yes	Security	Agree	Agree	Strongly Agree	Neither Agree nor Disagree	Disagree	Disagree	Neither Agree nor Disagree	7	4	6	3	1	5	2	Very concerned about climate change	I will be dead before 2050 (probably). Good luck to mankind. I've done my part but no one listens.
Yes	50-59	Male	Undergraduate		Not very clearly	I don't know	More self driving vehicles.	Neither Agree nor Disagree	Agree	Strongly Agree	Disagree	Neither Agree nor Disagree	Agree	Neither Agree nor Disagree	7	5	1	4	2	6	3	Somewhat concerned about climate change	None
Yes	60	Female	PhD		Not very clearly	Yes	Space travel not limited to professionals. Earth travel more controlled by technology. Innovative approaches to traffic congestion even though there will be more congestion overall.	Agree	Agree	Neither Agree nor Disagree	Disagree	Agree	Disagree	Disagree	6	5	3	7	1	4	2	Very concerned about climate change
Yes
Yes	30-34	Male	Master's Degree		Not very clearly	Yes	diff	Agree	Agree	Neither Agree nor Disagree	Neither Agree nor Disagree	Disagree	Disagree	Neither Agree nor Disagree	3	1	2	5	4	7	6	Very concerned about climate change	no
Yes	60	Female	Master's Degree		Not very clearly	Yes	More efficient, faster	Strongly Disagree	Strongly Agree	Agree	Neither Agree nor Disagree	Agree	Neither Agree nor Disagree	Neither Agree nor Disagree	7	4	5	6	2	3	1	Very concerned about climate change
Yes	60	Male	Postgraduate diploma/ certificate		Not very clearly	Yes
Yes	60	Male	High School Diploma		Not very clearly	I don't know	Hopefully faster flights...	Neither Agree nor Disagree	Disagree	Strongly Agree	Neither Agree nor Disagree	Agree	Neither Agree nor Disagree	Neither Agree nor Disagree	6	2	7	3	5	4	1	Climate change does not exist
Yes	50-59	Male	Community College/ Technical College		Not very clearly	Yes	faster and safer with less driver input. computers will control everything.	Neither Agree nor Disagree	Agree	Strongly Agree	Agree	Agree	Agree	Agree	7	2	4	5	3	6	1	Somewhat concerned about climate change
Yes	60	Male	Master's Degree		Not at all clearly	Yes	Faster and further	Neither Agree nor Disagree	Agree	Strongly Agree	Strongly Disagree	Agree	Neither Agree nor Disagree	Agree	7	5	2	3	1	4	6	Very concerned about climate change
Yes	50-59	Female	Master's Degree		Not very clearly	Yes	More automated ways to travel, faster travel	Neither Agree nor Disagree	Agree	Agree	Neither Agree nor Disagree	Agree	Agree	Strongly Agree	7	2	3	4	5	6	1	Somewhat concerned about climate change
Yes	60	Male	PhD		Not very clearly	Yes	time machine	Neither Agree nor Disagree	Agree	Agree	Agree	Neither Agree nor Disagree	Disagree	Disagree	2	3	4	5	6	7	1	Not too concerned about climate change
Yes	40-49	Male	Undergraduate		Not at all clearly	Yes	Faster, Safer, and more fuel efficient.	Disagree	Agree	Strongly Agree	Agree	Neither Agree nor Disagree	Disagree	Agree	7	6	3	2	1	5	4	Very concerned about climate change	I fear the loss of civility in public discourse.
Yes	50-59	Male	Master's Degree		Not very clearly		Not sure.	Agree	Agree	Strongly Agree	Strongly Disagree	Agree	Agree	Strongly Agree	7	6	5	4	2	3	1	Very concerned about climate change
Yes	40-49	Female	Community College/ Technical College		Not very clearly	Yes
Yes	60	Male	Master's Degree		Not very clearly	Yes	automated vehicles	Neither Agree nor Disagree	Agree	Strongly Agree	Agree	Agree	Disagree	Disagree	6	4	5	7	3	2	1	Somewhat concerned about climate change
Yes	50-59	Female	High School Diploma		Not at all clearly	Yes	Technology will be so advanced. Life will be different if we ever see that year.	Neither Agree nor Disagree	Agree	Agree	Neither Agree nor Disagree	Neither Agree nor Disagree	Agree	Agree	3	4	7	5	6	1	2	Somewhat concerned about climate change	no
Yes	50-59	Female	Undergraduate		Not at all clearly	I don't know		Disagree	Agree	Agree	Neither Agree nor Disagree	Agree	Neither Agree nor Disagree	Neither Agree nor Disagree	6	4	5		3	2	1	Somewhat concerned about climate change
Yes	50-59	Female	Undergraduate		Not very clearly	Yes	Flying cars	Neither Agree nor Disagree	Neither Agree nor Disagree	Agree	Disagree	Agree	Neither Agree nor Disagree	Neither Agree nor Disagree	7	4	2	1	3	5	6	Very concerned about climate change
Yes	60	Female	Master's Degree		Somewhat clearly	Yes	Faster. Farther. Science fictional.	Strongly Disagree	Agree	Disagree	Neither Agree nor Disagree	Agree	Disagree	Disagree	6	2	3	5	7	4	1	Not at all concerned about climate change	Climate change is a component of natural change. It has been a part of the earth's development since creation.
Yes	50-59	Female	Master's Degree		Not very clearly	Yes	I think there will be little to no personal vehicles, transportation will be public transport and much faster than we travel now	Agree	Disagree	Strongly Agree	Strongly Disagree	Disagree	Agree	Agree	6	4	1	3	7	5	2	Not too concerned about climate change	We need to look at natural fluctuations in weather patterns, people tend to make a hypothesis then adjust their research to prove what they want
Yes	35-39	Female	Master's Degree		Very clearly	Yes	Cars will be able to drive independently by using Navigation system.	Disagree	Agree	Agree	Neither Agree nor Disagree	Agree	Disagree	Neither Agree nor Disagree	2	7	5	4	3	6	1	Not too concerned about climate change
Yes	60	Female	Master's Degree		Not very clearly	Yes	more mass transit	Strongly Disagree	Agree	Agree	Disagree	Agree	Disagree	Neither Agree nor Disagree	7	3	2	4	1	6	5	Very concerned about climate change
Yes	60	Female	Other (please specify)	college degree
Yes	60	Female	Postgraduate diploma/ certificate		Not very clearly	Yes	Flying cars	Agree	Agree	Agree	Agree	Agree	Agree	Agree	6	5	7	3	4	2	1	Somewhat concerned about climate change
Yes	50-59	Female	Master's Degree		Not very clearly	I don't know	There will be vehicles that pollute less	Strongly Disagree	Strongly Agree	Agree	Disagree	Agree	Strongly Disagree	Agree	3	6	2	7	1	4	5	Somewhat concerned about climate change
Yes	40-49	Female	Community College/ Technical College		Somewhat clearly	Yes	autopilot vehicles will be the norm, possibly cheaper and easier methods to fly places	Neither Agree nor Disagree	Agree	Agree	Strongly Agree	Agree	Agree	Neither Agree nor Disagree	4	1	6	7	5	3	2	Not too concerned about climate change
Yes	40-49	Female	Undergraduate		Not at all clearly	Yes	Space	Disagree	Neither Agree nor Disagree	Agree	Agree	Agree	Disagree	Neither Agree nor Disagree	5	4	6	7	1	2	3	Very concerned about climate change	The Presidential Election!!!
Yes	60	Female	Master's Degree		Somewhat clearly	Yes	driverless cars; maybe something drove related; easier and new type of mass transit	Neither Agree nor Disagree	Disagree	Neither Agree nor Disagree	Neither Agree nor Disagree	Agree	Neither Agree nor Disagree	Agree	7	3	4	1	6	2	5	Not too concerned about climate change	GOD IS STILL IN CONTROL.
Yes	40-49	Female	High School Diploma		Somewhat clearly	Yes	I think we will have flying cars.	Strongly Disagree	Strongly Agree	Agree	Strongly Agree	Strongly Agree	Disagree	Agree	6	5	7	4	3	2	1	Somewhat concerned about climate change
Yes	60	Female	Master's Degree		Not very clearly	Yes		Disagree	Strongly Agree	Agree	Disagree	Agree	Disagree	Disagree	7	6	4	5	1	3	2	Very concerned about climate change
Yes	50-59	Female	Master's Degree		Not very clearly	Yes	Less gasoline powered engines, more solar	Agree	Strongly Agree	Strongly Agree	Agree	Neither Agree nor Disagree	Disagree	Agree	6	3	4	5	7	2	1	Not too concerned about climate change
Yes	40-49	Female	Master's Degree		Not very clearly	Yes	Speed and type of transportation	Disagree	Agree	Strongly Agree	Disagree	Agree	Disagree	Agree		5	6	3	2	4	1	Very concerned about climate change
Yes	50-59	Male	Community College/ Technical College		Not very clearly	Yes	driverless cars everywhere	Disagree	Agree	Strongly Agree	Neither Agree nor Disagree	Neither Agree nor Disagree	Disagree	Disagree	5	6	3	2	4	7	1	Somewhat concerned about climate change
Yes	60	Female	Master's Degree		Not very clearly	Yes	I won't be alive to know, but I imagine either we'll have had some kind of apocalypse that will prevent much traveling, or that people can travel "virtually" without physically leaving their armchairs.	Agree	Agree	Strongly Agree	Disagree	Strongly Disagree	Neither Agree nor Disagree	Agree	6	5	2	7	4	3	1	Somewhat concerned about climate change	I'm glad I won't be around to see what happened.
Yes	40-49	Female	High School Diploma		Somewhat clearly	I don't know		Neither Agree nor Disagree	Neither Agree nor Disagree	Neither Agree nor Disagree	Neither Agree nor Disagree	Neither Agree nor Disagree	Neither Agree nor Disagree	Neither Agree nor Disagree
Yes	60	Female	Master's Degree		Not at all clearly	No		Strongly Disagree	Disagree	Strongly Agree	Strongly Disagree	Neither Agree nor Disagree	Strongly Agree	Strongly Agree	7	6	2	3	1	4	5	Very concerned about climate change
Yes	60	Female	High School Diploma		Not at all clearly	Yes	I think most traveling will be virtual	Strongly Disagree	Neither Agree nor Disagree	Strongly Agree	Neither Agree nor Disagree	Strongly Agree	Strongly Agree	Strongly Agree	7	5	3	2	4	1	6	Somewhat concerned about climate change
Yes	50-59	Male	High School Diploma		Not very clearly	Yes		Neither Agree nor Disagree	Agree	Agree	Agree	Disagree	Disagree	Disagree	6	5	3	4	2	7	1	Somewhat concerned about climate change
Yes	60	Other	Other (please specify)	Ed. S.	Not at all clearly	No		Disagree	Agree	Agree	Disagree	Agree	Agree	Neither Agree nor Disagree	7	6	5	3	1	4	2	Very concerned about climate change
Yes	40-49	Female	Master's Degree		Somewhat clearly	Yes	Higher speed in travelling, high tech tracking of all passengers (no need for passports.)	Disagree	Agree	Agree	Neither Agree nor Disagree	Agree	Disagree	Disagree	6	3	7	5	2	4	1	Somewhat concerned about climate change	I believe technology can be a tool to greater things, but it can also turn into a weapon in the wrong hands.
Yes	30-34	Male	Undergraduate		Not very clearly	Yes	Probably more crowded, but with shared public transportation options. Vehicles will be autonomous.	Strongly Disagree	Agree	Strongly Agree	Neither Agree nor Disagree	Agree	Strongly Disagree	Neither Agree nor Disagree	6	3	2	5	1	7	4	Very concerned about climate change
Yes	60	Female	Postgraduate diploma/ certificate		Not very clearly	Yes	Electric vehicles powered by batteries that are recharged using solar energy	Neither Agree nor Disagree	Strongly Agree	Strongly Agree	Disagree	Neither Agree nor Disagree	Disagree	Strongly Agree	7	4	2	6	1	3	5	Very concerned about climate change	I am sad/disgusted with how we are treating our planet. Politicians complain about regulations but are quiet while we watch in horror as oil spills/nuclear accidents, etc. destroy our environment. We should respect that humans are not the only inhabitants of this planet and should care that other species are innocently affected by our actions. This election is exposing that my country has a sewer…
Yes	30-34	Female	High School Diploma		Somewhat clearly	Yes	faster	Strongly Disagree	Disagree	Disagree	Disagree	Strongly Disagree	Neither Agree nor Disagree	Disagree	3	7	2	4	6	5	1	Somewhat concerned about climate change	none
Yes	25-29	Male	High School Diploma		Not very clearly	Yes	Less stress and more energy efficient	Neither Agree nor Disagree	Agree	Agree	Disagree	Neither Agree nor Disagree	Neither Agree nor Disagree	Neither Agree nor Disagree	7	1	2	6	3	4	5	Very concerned about climate change
Yes	60	Female	Undergraduate		Not very clearly	Yes	More self-driven vehicles and perhaps individual aircraft. More use of non-fossil fuels in vehicles and aircraft. More automation. Treaties allowing freer cross-border travel. More bullet trains.	Disagree	Agree	Strongly Agree	Neither Agree nor Disagree	Agree	Strongly Disagree	Agree	7	3	2	5	1	6	4	Very concerned about climate change
Yes	50-59	Female	Community College/ Technical College		Somewhat clearly	Yes	More mass transit or "taxi" service, less individual ownership of vehicles	Disagree	Agree	Agree	Disagree	Agree	Disagree	Disagree	5	3	6	7	1	4	2	Very concerned about climate change	no comments
Yes	50-59	Female	High School Diploma		Not very clearly	Yes	Speed and efficiency.	Strongly Disagree	Neither Agree nor Disagree	Strongly Agree	Neither Agree nor Disagree	Agree	Disagree	Disagree	7	2	5	4	3	6	1	Somewhat concerned about climate change
Yes	60	Male	Community College/ Technical College		Not very clearly	Yes	faster and safer	Disagree	Agree	Strongly Agree	Strongly Disagree	Agree	Disagree	Disagree	7	3	2	4	1	5	6	Very concerned about climate change	none
Yes	60	Female	Master's Degree		Somewhat clearly	Yes	Automated vehicles, jetpacks, more mass transit	Disagree	Agree	Agree	Disagree	Agree	Neither Agree nor Disagree	Agree	7	4	6	5	1	3	2	Very concerned about climate change
Yes
Yes	60	Male	Postgraduate diploma/ certificate		Somewhat clearly	Yes	it will be faster	Neither Agree nor Disagree	Agree	Agree	Agree	Neither Agree nor Disagree	Agree	Disagree	7		5	3	2	4	1	Not too concerned about climate change
Yes	60	Female	Master's Degree		Not at all clearly	Yes	Faster	Agree	Agree	Strongly Agree	Disagree	Disagree	Disagree	Disagree	7	4	5	6	1	2	3	Very concerned about climate change
Yes	50-59	Female	Master's Degree		Not very clearly	Yes	Ugh - driverless vehicles everywhere	Neither Agree nor Disagree	Neither Agree nor Disagree	Strongly Agree	Strongly Disagree	Agree	Agree	Strongly Agree	7	3	1	6	2	5	4	Somewhat concerned about climate change
Yes	60	Male	PhD		Not at all clearly	Yes	More individualized self managed	Neither Agree nor Disagree	Agree	Neither Agree nor Disagree	Strongly Agree	Neither Agree nor Disagree	Disagree	Disagree	6	5	3	1	2	7	4	Not too concerned about climate change
Yes	30-34	Male	High School Diploma		Not very clearly	Yes	Technically improved	Agree	Strongly Agree	Neither Agree nor Disagree	Agree	Strongly Agree	Disagree	Agree	5	2	6	7	3	4	1	Somewhat concerned about climate change
Yes	30-34	Female	Community College/ Technical College		Somewhat clearly	No		Strongly Disagree	Agree	Neither Agree nor Disagree	Disagree	Agree	Agree	Agree	5	3	4	6	7	2	1	Not too concerned about climate change
Yes	35-39	Female	Undergraduate		Somewhat clearly	Yes	Much faster,more expensive,and crazy options like the moon	Neither Agree nor Disagree	Agree	Strongly Agree	Neither Agree nor Disagree	Neither Agree nor Disagree	Neither Agree nor Disagree	Strongly Agree	7	4	5	6	2	1	3	Very concerned about climate change
Yes	50-59	Female	Community College/ Technical College		Somewhat clearly	I don't know	not sure at this time	Strongly Disagree	Disagree	Neither Agree nor Disagree	Disagree	Agree	Agree	Agree	7	2	4	1	6	3	5	Not too concerned about climate change
Yes	60	Female	Community College/ Technical College		Not at all clearly	Yes	everything will be automated	Neither Agree nor Disagree	Agree	Agree	Agree	Agree	Agree	Agree	5	4	2	6	7	3	1	Not at all concerned about climate change
Yes	60	Female	Undergraduate		Somewhat clearly	Yes	faster; safer	Disagree	Agree	Agree	Neither Agree nor Disagree	Agree	Neither Agree nor Disagree	Neither Agree nor Disagree	6	2	4	5	7	3	1	Somewhat concerned about climate change
Yes	40-49	Female	PhD		Not at all clearly	Yes	vehicles will be more energy efficient, more automated. more people will telecommute. perhaps more people will have personal aircraft or helicopters.	Strongly Disagree	Strongly Agree	Strongly Disagree	Disagree	Disagree	Strongly Disagree	Disagree	7	4	2	3	5	6	1	Not too concerned about climate change
Yes	60	Female	High School Diploma		Somewhat clearly	Yes	speed, advanced technology with all vehicles, fuel	Disagree	Agree	Agree	Disagree	Neither Agree nor Disagree	Neither Agree nor Disagree	Agree	7	3	4	6	5	2	1	Somewhat concerned about climate change
Yes	60	Male	Master's Degree		Somewhat clearly	Yes	Faster planes, trains, and cars	Neither Agree nor Disagree	Agree	Strongly Agree	Disagree	Disagree	Agree	Agree	7	3	5	6	1	4	2	Very concerned about climate change	None
Yes
Yes	40-49	Male	Master's Degree		Somewhat clearly	Yes	Hyperloops everywhere and the beggining of teleportation for inanimate objects	Strongly Disagree	Agree	Strongly Agree	Disagree	Agree	Strongly Agree	Strongly Agree	7	6	4	5	2	3	1	Somewhat concerned about climate change
Yes	50-59	Female	Undergraduate		Not very clearly	Yes	The use of technology will be even more involved. I also think there will be much more restrictions and rules involved in travel, i.e. airports, trains, etc	Disagree	Neither Agree nor Disagree	Agree	Disagree	Agree	Disagree	Disagree	7	4	2	3	1	6	5	Very concerned about climate change
Yes	50-59	Male	Community College/ Technical College		Not at all clearly	Yes	Self driving cars	Agree	Strongly Agree	Strongly Agree	Strongly Agree	Agree	Strongly Disagree	Strongly Disagree	2	5	3	4	7	6	1	Climate change does not exist
Yes	35-39	Male	PhD		Not very clearly	Yes	Change is assured. But what kind? That's trickier. Presumably energy will be an issue.	Agree	Neither Agree nor Disagree	Strongly Agree	Disagree	Agree	Neither Agree nor Disagree	Neither Agree nor Disagree	5	4	2	3	1	7	6	Very concerned about climate change	In terms of your list of threats, really, climate change is the only one there that ranks in my list of worries.
Yes	60	Female	Master's Degree		Not very clearly	Yes	Modes of transportation, ways for arranging transportation.
Yes	50-59	Female	Community College/ Technical College		Not at all clearly	No		Neither Agree nor Disagree	Agree	Agree	Neither Agree nor Disagree	Neither Agree nor Disagree	Neither Agree nor Disagree	Agree	6	3	5	4	7	2	1	Not too concerned about climate change	none
Yes	35-39	Female	Master's Degree		Not very clearly		I am sure by 2050 we will have 100% transition from ground to air/hover travel...think Jetsons.		Strongly Disagree	Disagree	Disagree	Disagree	Agree	Disagree	5	7	6	2	3	4	1	Somewhat concerned about climate change
Yes	35-39	Male	Community College/ Technical College		Somewhat clearly	Yes	Infrastructure will need to have been upgraded during 45 yr journey to 2050, autonomous cars and trucks will be an everyday occurance. People will have become even more reliant on this technology, I don't forsee flying transport being readily available as it would be terribly unsafe for everyday people to utilize.	Disagree	Agree	Agree	Neither Agree nor Disagree	Agree	Disagree	Strongly Agree	3	6	1	2	4	7	5	Somewhat concerned about climate change
Yes	50-59	Female	Undergraduate		Not at all clearly	Yes	More efficient, hopefully more eco friendly, faster	Disagree	Agree	Neither Agree nor Disagree	Disagree	Agree	Neither Agree nor Disagree	Neither Agree nor Disagree
Yes	35-39	Female	Community College/ Technical College		Not at all clearly	Yes	more options	Disagree	Agree	Agree	Disagree	Agree	Disagree	Disagree	6	2	5	4	7	3	1	Not at all concerned about climate change
Yes	50-59	Female	Master's Degree		Not very clearly	Yes
Yes	60	Female	Undergraduate		Somewhat clearly	Yes	Electronically controlled mass transit systems will organize travel and reduce accidents. Roads as we know them will be obsolete or at least disappearing, with transport hovering or airborne for the most part	Strongly Agree	Agree	Agree	Disagree	Agree	Agree	Neither Agree nor Disagree	6	3	1	7	4	2	5	Somewhat concerned about climate change
Yes	60	Male	High School Diploma		Not at all clearly	Yes	Driverless cars	Disagree	Strongly Agree	Strongly Agree	Strongly Agree	Strongly Agree	Agree	Agree	5	6	1	2	3	7	4	Somewhat concerned about climate change	None
Yes	60	Female	Community College/ Technical College		Not very clearly	Yes	we will see more driverless autos and more types of rail travel	Disagree	Neither Agree nor Disagree	Agree	Neither Agree nor Disagree	Agree	Agree	Neither Agree nor Disagree	7	4	5	3	1	6	2	Very concerned about climate change	none
Yes	50-59	Female	Other (please specify)	Some College	Not at all clearly	Yes	More efficient	Neither Agree nor Disagree	Agree	Agree	Disagree	Agree	Neither Agree nor Disagree	Neither Agree nor Disagree
Yes	60	Female	Postgraduate diploma/ certificate		Not very clearly	Yes	Mass transit, low to none emissions. Because of the huge over population, it will be hard for the general public to travel globally for pleasure- reserved for the very wealthy or on a need basis. General population can travel by virtual means, no need to actually be there on vacation. Less of a need to travel- work, shopping, done online.	Strongly Disagree	Strongly Disagree	Disagree	Strongly Agree	Strongly Disagree	Neither Agree nor Disagree	Strongly Disagree	7	2	3	4	1	6	5	Very concerned about climate change
Yes	60	Male	Undergraduate		Not very clearly	No		Strongly Disagree	Agree	Strongly Agree	Disagree	Agree	Disagree	Agree	2	5	6	4	7	3	1	Climate change does not exist	CLIMATE CHANGE IS CONTROLLED BY THE SUN...MAN HAS VERY LITTLE INPUT...SHORT OF NUCLEAR WAR
Yes	40-49	Female	Postgraduate diploma/ certificate		Not very clearly	I don't know	I hope things aren't as hectic and security is better.	Neither Agree nor Disagree	Neither Agree nor Disagree	Neither Agree nor Disagree	Neither Agree nor Disagree	Agree	Neither Agree nor Disagree	Neither Agree nor Disagree	4	3	5	6	7	2	1	Not too concerned about climate change
Yes	50-59	Female	Master's Degree		Somewhat clearly	I don't know	More advanced in the future and new technology. Some way to get to further destinations faster.	Neither Agree nor Disagree	Agree	Agree	Agree	Agree	Neither Agree nor Disagree	Neither Agree nor Disagree	4	6	3	7	2	5	1	Very concerned about climate change	None at this time.
Yes	40-49	Female	Undergraduate		Somewhat clearly	Yes	Faster, more luxurious	Neither Agree nor Disagree	Agree	Strongly Agree	Strongly Disagree	Neither Agree nor Disagree	Agree	Agree	7	6	4	5	3	2	1	Somewhat concerned about climate change
Yes	30-34	Female	High School Diploma		Not very clearly	Yes	much faster......
Yes	60	Female	Master's Degree		Not very clearly	Yes	hard to tell	Disagree	Agree	Agree	Agree	Disagree	Agree	Neither Agree nor Disagree	7	6	2	5	1	4	3	Very concerned about climate change
Yes	50-59	Female	Undergraduate		Not very clearly	Yes	There will be more public transportation and less individual vehicles. Speed and safety will be increased.	Strongly Disagree		Strongly Agree	Strongly Disagree	Agree	Strongly Agree	Strongly Agree	7	5	3	1	4	6	2	Somewhat concerned about climate change	none
Yes	60	Female	High School Diploma		Not at all clearly	Yes	faster, self driving, efficient cars	Strongly Disagree	Strongly Agree	Disagree	Agree	Strongly Agree	Strongly Disagree	Strongly Disagree	7	6	5	4	1	3	2	Very concerned about climate change
Yes	30-34	Female	Undergraduate		Not at all clearly	Yes	High speed rail Hopefully more mass transit, fewer cars. More safe walking/biking paths.	Neither Agree nor Disagree	Neither Agree nor Disagree	Agree	Neither Agree nor Disagree	Neither Agree nor Disagree	Agree	Agree	5	3	1	7	2	4	6	Very concerned about climate change
Yes	50-59	Female	Community College/ Technical College		Not very clearly	Yes	Faster, easier and more technical	Strongly Agree	Strongly Agree	Agree	Neither Agree nor Disagree	Disagree	Agree	Disagree	6	4	7	5	2	3	1	Somewhat concerned about climate change	None
Yes	50-59	Male	High School Diploma		Not very clearly	No		Neither Agree nor Disagree	Disagree	Strongly Agree	Disagree	Disagree	Agree	Agree	3	5	6	2	7	4	1	Not too concerned about climate change
Yes	60	Female	Postgraduate diploma/ certificate		Somewhat clearly	Yes	faster and more of the world will be accessible	Disagree	Strongly Agree	Neither Agree nor Disagree	Disagree	Agree	Strongly Disagree	Agree	5	2	4	3	6	7	1	Not too concerned about climate change
Yes	60	Female	High School Diploma		Not at all clearly	Yes	I don't really know but things change in that amount of years.	Disagree	Disagree	Disagree	Neither Agree nor Disagree	Agree	Agree	Agree	6	7	4	3	5	2	1	Not at all concerned about climate change	no thank you
Yes	60	Female	Other (please specify)	Some college but no degree	Somewhat clearly	No		Disagree	Agree	Agree	Disagree	Disagree	Disagree	Agree	7	4	2	5	6	3	1	Somewhat concerned about climate change
Yes
Yes	60	Female	Community College/ Technical College		Not at all clearly	I don't know	i dont know	Neither Agree nor Disagree	Neither Agree nor Disagree	Neither Agree nor Disagree	Neither Agree nor Disagree	Neither Agree nor Disagree	Neither Agree nor Disagree	Neither Agree nor Disagree	7	3	6	5	4	2	1	Very concerned about climate change	none
Yes	60	Female	Other (please specify)	EdD	Not very clearly	Yes	It will be faster, in vehicles that would seem strange today.	Strongly Disagree	Agree	Agree	Strongly Disagree	Agree	Disagree	Disagree	6	2	4	7	3	1	5	Very concerned about climate change
Yes	35-39	Female	Master's Degree		Somewhat clearly	Yes	mostly by land and human or animal powered	Agree	Agree	Strongly Agree	Strongly Disagree	Neither Agree nor Disagree	Strongly Agree	Strongly Agree	7	5	2	6	1	3	4	Very concerned about climate change	over population should have been on your concerns list
Yes		Female	Other (please specify)	BS in Ed	Not very clearly	Yes	faster and hopefully more comfortable - with much more public transportation	Strongly Disagree	Strongly Agree	Strongly Agree	Disagree	Neither Agree nor Disagree	Neither Agree nor Disagree	Agree	7	3	2	6	1	4	5	Very concerned about climate change	i only wish this survey would have a positive impact on those who control the outcomes.
Yes	60	Female	Community College/ Technical College		Not very clearly	Yes	Much more sophisticated, probably faster with more technology	Strongly Disagree	Strongly Agree	Agree	Neither Agree nor Disagree	Disagree	Agree	Disagree	7	3	4	6	5	2	1	Somewhat concerned about climate change	Vote for Trump
Yes	60	Male	Undergraduate		Not very clearly	Yes	More automated	Neither Agree nor Disagree	Strongly Agree	Strongly Agree	Strongly Agree	Agree	Disagree	Strongly Disagree	4	2	3	5	7	6	1	Not at all concerned about climate change	Prove that climate change is different than the oil shortage of the 70s
Yes	35-39	Female	Master's Degree		Somewhat clearly	Yes	I think there will be more automation, but not as comprehensively as currently predicted.	Agree	Neither Agree nor Disagree	Strongly Agree	Strongly Disagree	Disagree	Agree	Strongly Agree	6	4	2	3	1	5	7	Very concerned about climate change	Driving should be limited to those who are regularly proven competent. It is a skill, not a right. And horses weren't such a bad mode of transport, either.
Yes	50-59	Female	Community College/ Technical College		Not very clearly	Yes	Faster Service, more Monorails, one track trains.	Disagree	Agree	Strongly Agree	Strongly Disagree	Strongly Agree	Agree	Strongly Agree	7	5	3	4	2	6	1	Very concerned about climate change
Yes	60	Female	Undergraduate		Not very clearly	Yes	More controlled by computer technology, less by humans. Automated everything except perhaps cars. More monorail-type choices. Airplanes: more crowded, less user-friendly than ever. But people will still want/need to go from place to place.	Disagree	Strongly Disagree	Strongly Agree	Disagree	Disagree	Strongly Agree	Strongly Agree	7	5	3	2	6	4	1	Not too concerned about climate change	I believe the climate has changed before and will change again. It's under God's control, not ours. As for us, the humans - I think God is getting pretty disgusted with us.
Yes	50-59	Female	Undergraduate		Not very clearly	Yes	There will be mostly self-driving vehicles.	Disagree	Agree	Strongly Agree	Agree	Agree	Disagree	Agree	5	1	4	7	6	3	2	Not too concerned about climate change
Yes	50-59	Female	Master's Degree		Not very clearly	Yes	it will be faster	Strongly Agree	Strongly Agree	Strongly Agree	Strongly Agree	Strongly Agree	Strongly Disagree	Strongly Disagree	6	5	4	7	3	1	2	Very concerned about climate change	This was most interesting?
Yes	50-59	Female	Master's Degree		Not very clearly	Yes	Cars will be much different.	Agree	Agree	Strongly Agree	Strongly Disagree	Neither Agree nor Disagree	Disagree	Agree	7	3	5	4	1	6	2	Very concerned about climate change	I am most concerned with water shortage both in the US - mostly California and the world. I have traveled the world and experienced people living without clean water.
Yes	60	Female	Undergraduate		Somewhat clearly	Yes	All transportation will be unmanned d	Disagree	Neither Agree nor Disagree	Agree	Disagree	Neither Agree nor Disagree	Neither Agree nor Disagree	Agree	7	3	5	4	6	2	1	Not too concerned about climate change
Yes	50-59	Male	Undergraduate		Somewhat clearly	Yes	saftey	Neither Agree nor Disagree	Neither Agree nor Disagree	Neither Agree nor Disagree	Disagree	Neither Agree nor Disagree	Neither Agree nor Disagree	Neither Agree nor Disagree	7	6	4	3	2	5	1	Somewhat concerned about climate change
Yes	50-59	Female	Postgraduate diploma/ certificate		Not very clearly	Yes	less use of non-renewable fuels	Disagree	Agree	Strongly Agree	Strongly Disagree	Neither Agree nor Disagree	Strongly Disagree	Agree	7	5	2	4	3	6	1	Somewhat concerned about climate change	none
Yes	50-59	Female	Undergraduate		Not very clearly	Yes	clean and safe for the environment....also more restrictive in that people will not migrate as much	Neither Agree nor Disagree	Agree	Agree	Neither Agree nor Disagree	Neither Agree nor Disagree	Agree	Neither Agree nor Disagree	7	6	4	5	1	3	2	Very concerned about climate change
Yes	50-59	Female	Postgraduate diploma/ certificate		Somewhat clearly	Yes	FASTER / SELF DRIVE PLANES -TRAINS- AUTO	Strongly Disagree	Agree	Agree	Disagree	Strongly Agree	Disagree	Neither Agree nor Disagree	7	5	2	4	3	6	1	Not too concerned about climate change	WOULD BE NICE IF YOUR RATING SYSTEM WAS LOCKED INTO VIEW WHILE DOING SURVEY
Yes	60	Female	Community College/ Technical College		Somewhat clearly	Yes	We will have faster modes of transportation, and I think more people will go to mass transit than cars.	Strongly Disagree	Agree	Strongly Agree	Disagree	Agree	Disagree	Strongly Disagree	7	4	5	2	6	3	1	Not at all concerned about climate change	Human being have adapted to climate change over the years and will likely continue to do so. We forget about the adaptation of the human body when "worrying" about things like climate change.
Yes	50-59	Female	High School Diploma		Somewhat clearly	Yes	NOT SURE	Disagree	Agree	Agree	Neither Agree nor Disagree	Disagree	Disagree	Neither Agree nor Disagree	5	6	4	3	2	7	1	Somewhat concerned about climate change
Yes	60	Female	High School Diploma		Not at all clearly	Yes	Faster maybe cars that run on water	Neither Agree nor Disagree	Agree	Agree	Neither Agree nor Disagree	Neither Agree nor Disagree	Disagree	Neither Agree nor Disagree	7	6	5	2	3	4	1	Somewhat concerned about climate change	no thank-you
Yes	60	Female	Other (please specify)	licensed Registered Nurse	Not very clearly	No		Strongly Agree	Agree	Strongly Agree	Disagree	Strongly Disagree	Disagree	Strongly Agree	7	3	2	6	1	5	4	Very concerned about climate change
Yes	35-39	Female	Community College/ Technical College		Not very clearly	Yes	Flying vehicles	Strongly Disagree	Neither Agree nor Disagree	Agree	Disagree	Neither Agree nor Disagree	Disagree	Agree	4	6	2	5	7	3	1	Not at all concerned about climate change	None
Yes	60	Male	Community College/ Technical College		Not at all clearly	Yes	Different vehicles will be used.	Disagree	Agree	Agree	Strongly Agree	Neither Agree nor Disagree	Disagree	Disagree	2	3	5	4	6	7	1	Climate change does not exist	Politics play a big part in how our future pans out. It doesn't matter whether it is false, such as climate change, those in power will pursue it to their death, no matter the cost.
Yes	35-39	Female	Undergraduate		Not very clearly	Yes	Faster and more comfortable	Disagree	Strongly Agree	Strongly Agree	Strongly Disagree	Strongly Agree	Disagree	Disagree	7	4	3	6	2	5	1	Somewhat concerned about climate change
Yes	60	Male	Master's Degree		Somewhat clearly	Yes
Yes	50-59	Female	Undergraduate		Somewhat clearly	Yes	I think that we'll have more electric vehicles	Disagree	Agree	Agree	Disagree	Agree	Disagree	Disagree	7	3	4	5	2	6	1	Very concerned about climate change
Yes	40-49	Female	Undergraduate		Not at all clearly	Yes	easier	Strongly Disagree	Strongly Agree	Strongly Agree	Strongly Agree	Strongly Agree	Strongly Disagree	Strongly Disagree	1	6	7	3	2	5	4	Very concerned about climate change
Yes	60	Female	Undergraduate		Not at all clearly	Yes	Cars, if there are any, would be electric and self-driving. Public transit would be quicker and more prevalent. People would use bikes more and walk more.	Neither Agree nor Disagree	Neither Agree nor Disagree	Agree	Strongly Disagree	Neither Agree nor Disagree	Agree	Strongly Agree	6	4	1	3	2	5	7	Very concerned about climate change
Yes	60	Female	Undergraduate		Not at all clearly	Yes	Faster, bigger ships, bigger planes, more crowded	Disagree	Agree	Strongly Agree	Disagree	Agree	Agree	Agree	2	1	3	4	5	6	7	Very concerned about climate change
Yes	60	Male	Undergraduate		Somewhat clearly	Yes	computer aided vehicles and other forms of transportation will take over. Automobiles as we know them today will not be around. Travel will be faster and more convenient on high speed type rail or some other type of similar transportation.	Strongly Disagree	Strongly Agree	Disagree	Neither Agree nor Disagree	Strongly Agree	Strongly Disagree	Neither Agree nor Disagree	7	3	6	4	1	5	2	Somewhat concerned about climate change
Yes	40-49	Female	High School Diploma		Not at all clearly	I don't know	I do not know	Strongly Disagree	Strongly Agree	Neither Agree nor Disagree	Agree	Strongly Agree	Disagree	Disagree					4	5	7	Not too concerned about climate change
Yes	60	Female	Postgraduate diploma/ certificate		Not very clearly	Yes	Hopefully easier, probably more self directed, even more access to immediate information should make it better.	Strongly Disagree	Strongly Agree	Agree	Disagree	Agree	Disagree	Agree			2		1			Very concerned about climate change	Odd list of concerns - do not match many of mine.
Yes	30-34	Female	Community College/ Technical College		Not very clearly	Yes	I think most if not all cars/trucks will be self driving	Disagree	Strongly Agree	Strongly Agree	Disagree	Agree	Disagree	Disagree	7	5	4	3	2	6	1	Somewhat concerned about climate change
Yes	60	Female	Master's Degree		Somewhat clearly	Yes	faster, more independent	Disagree	Neither Agree nor Disagree	Agree	Strongly Disagree	Agree	Disagree	Neither Agree nor Disagree	7	2	5	1	6	3	4	Not too concerned about climate change
Yes	60	Female	Postgraduate diploma/ certificate		Not at all clearly	Yes	Not sure	Disagree	Neither Agree nor Disagree	Agree	Disagree	Agree	Neither Agree nor Disagree	Neither Agree nor Disagree	6	3	4	7	5	2	1	Very concerned about climate change
Yes	35-39	Male	Community College/ Technical College		Somewhat clearly	Yes	Higher speeds, less human involvement.	Agree	Agree	Strongly Agree	Neither Agree nor Disagree	Agree	Disagree	Neither Agree nor Disagree	7	4	5	1	6	3	2	Not too concerned about climate change
Yes	20-24	Male	Master's Degree		Not very clearly	Yes	They're will be more ways of being transported	Agree	Strongly Agree	Strongly Agree	Agree	Strongly Agree	Agree	Agree	6	2	4	7	1	5	3	Very concerned about climate change
Yes	60	Male	PhD		Not very clearly	Yes	faster & safer	Agree	Agree	Disagree	Agree	Agree	Disagree	Disagree	6	2	5	7	4	3	1	Not at all concerned about climate change	I am most concerned about my children's economic future
Yes	60	Female	Postgraduate diploma/ certificate		Somewhat clearly	Yes	self driving cars; greater mass transit; faster airplanes	Disagree	Agree	Strongly Agree	Neither Agree nor Disagree	Neither Agree nor Disagree	Disagree	Disagree	7	6	5	4	2	1	3	Very concerned about climate change
Yes	60	Female	Master's Degree		Somewhat clearly	Yes	Faster, more crowded	Disagree	Strongly Disagree	Neither Agree nor Disagree	Disagree	Agree	Disagree	Disagree	7	4	2	5	1	6	3	Very concerned about climate change	Science with integrity can solve unexpected difficulties.
Yes	40-49	Female	Community College/ Technical College		Not very clearly	Yes	faster	Disagree	Neither Agree nor Disagree	Strongly Agree	Disagree	Neither Agree nor Disagree	Disagree	Neither Agree nor Disagree	7	4	1	3	2	5	6	Somewhat concerned about climate change
Yes	60	Female	High School Diploma		Not very clearly	Yes	Safer and faster trains and planes. Cars will be self-driven with many more safety features. City travel will improve with perhaps fast monorails replacing buses/subways.	Neither Agree nor Disagree	Neither Agree nor Disagree	Agree	Agree	Neither Agree nor Disagree	Neither Agree nor Disagree	Neither Agree nor Disagree	5	2	6	3	7	4	1	Not at all concerned about climate change	Interesting subject
Yes	50-59		Postgraduate diploma/ certificate		Not very clearly	Yes	mode of transportation, safety	Disagree	Agree	Neither Agree nor Disagree	Disagree	Disagree	Disagree	Neither Agree nor Disagree	4	3	7	6	2	5	1	Somewhat concerned about climate change
Yes	25-29		Undergraduate		Somewhat clearly	Yes	planes will be faster and possibly be able to fly automatically without a pilot. We will also have trams in every city.	Disagree	Agree	Agree	Disagree	Agree	Neither Agree nor Disagree	Neither Agree nor Disagree	5	6	7	1	2	4	3	Very concerned about climate change
Yes	50-59	Female	Undergraduate		Somewhat clearly	I don't know	At the rate that our country in particular takes care of our infrastructure I seriously don't think much will happen in the USA. But other will probably advance before we will sadly.	Neither Agree nor Disagree	Agree	Strongly Agree	Disagree	Neither Agree nor Disagree	Neither Agree nor Disagree	Neither Agree nor Disagree		3				6		Very concerned about climate change
Yes	60	Female	Community College/ Technical College		Not at all clearly	Yes	Get to your destination faster.	Strongly Agree	Strongly Agree	Strongly Agree	Strongly Agree	Strongly Agree	Neither Agree nor Disagree	Strongly Disagree	4						1	Very concerned about climate change
Yes	60	Male	PhD		Not very clearly	Yes	Speed of travel, systems providing transportation, services available/provided by transportation corporations, cost for individual/group travel	Disagree	Agree	Agree	Disagree	Neither Agree nor Disagree	Disagree	Disagree	6	4	2	3	7	5	1	Not too concerned about climate change	N/A
Yes	40-49	Female	Undergraduate		Not at all clearly	Yes	More virtual travel, more expensive, possibly safer	Agree	Strongly Agree	Strongly Agree	Disagree	Disagree	Agree	Strongly Agree	5	3	2	7	1	6	4	Very concerned about climate change
Yes	60	Male	Master's Degree		Not very clearly	Yes	Sub orbital flights will allow travel to anywhere in the world within an hour or two.	Disagree	Strongly Agree	Agree	Disagree	Agree	Disagree	Disagree	6	2	5	7	1	4	3	Very concerned about climate change
Yes	40-49	Female	Community College/ Technical College		Somewhat clearly	Yes	More advanced.	Agree	Agree	Neither Agree nor Disagree	Neither Agree nor Disagree	Disagree	Neither Agree nor Disagree	Disagree	6	4	3	7	2	5	1	Somewhat concerned about climate change
Yes	50-59	Female	Community College/ Technical College		Not very clearly	Yes	I think roadways will be a less common mode of transportation or that our current vehicles will be greatly different.	Disagree	Neither Agree nor Disagree	Agree	Agree	Agree	Agree	Neither Agree nor Disagree	5	6	4	7	2	3	1	Somewhat concerned about climate change
Yes	50-59	Female	Community College/ Technical College		Not at all clearly	Yes	high tech	Neither Agree nor Disagree	Agree	Strongly Agree	Neither Agree nor Disagree	Neither Agree nor Disagree	Agree	Agree	7	6	5	4	2	3	1	Somewhat concerned about climate change
Yes	35-39	Female	Community College/ Technical College		Somewhat clearly	I don't know	I will have more money and my kids will be older	Disagree	Neither Agree nor Disagree	Neither Agree nor Disagree	Neither Agree nor Disagree	Agree	Neither Agree nor Disagree	Neither Agree nor Disagree	7	6	5	4	3	2	1	Somewhat concerned about climate change
Yes	60	Female	Other (please specify)	Service Dog Trainer	Not very clearly	Yes	More efficient alternatives will be available, hopefully less expensive and safer	Neither Agree nor Disagree	Agree	Agree	Disagree	Agree	Agree	Disagree	7	6	4	3	1	5	2	Very concerned about climate change
Yes	40-49	Female	Undergraduate		Not very clearly	Yes	Quicker maybe even transporters.	Disagree	Agree	Disagree	Neither Agree nor Disagree	Agree	Disagree	Disagree	6	5	1	7	3	4	2	Very concerned about climate change	Thank you
Yes	50-59	Female	High School Diploma		Not at all clearly	Yes	Flying will be easier	Strongly Disagree	Neither Agree nor Disagree	Strongly Agree	Strongly Disagree	Agree	Disagree	Agree	4	3	5	2	7	6	1	Climate change does not exist
Yes	40-49	Male	Postgraduate diploma/ certificate		Somewhat clearly	Yes	More automation. Higher speeds. Space travel.	Disagree	Agree	Strongly Agree	Agree	Agree	Neither Agree nor Disagree	Neither Agree nor Disagree	6	3	4	5	7	2	1	Not too concerned about climate change
Yes	60	Male	Master's Degree		Somewhat clearly	Yes	Faster	Disagree	Agree	Strongly Agree	Agree	Agree	Disagree	Disagree	5	4	7	6	1	2	3	Very concerned about climate change	None
Yes	60	Female	Master's Degree		Not very clearly	Yes	Automatic vehicles	Neither Agree nor Disagree	Strongly Agree	Strongly Agree	Agree	Agree	Strongly Disagree	Agree	7	5	6	4	3	2	1	Very concerned about climate change	Because I am old, I feel that I have no power at all. So I tend to my own life.
Yes	50-59	Female	Community College/ Technical College		Somewhat clearly	Yes	I don't think it will be commercial, I think we will each be able to fly.	Disagree	Agree	Agree	Agree	Agree	Agree	Agree	7	3	2	6	5	4	1	Not too concerned about climate change
Yes	40-49	Female	Master's Degree		Somewhat clearly	Yes	Improved air travel	Disagree	Strongly Agree	Strongly Agree	Disagree	Agree	Strongly Disagree	Agree	7	4	1	3	2	5	6	Very concerned about climate change
Yes	50-59	Female	Undergraduate		Not very clearly	Yes	not sure	Agree	Disagree	Strongly Agree	Strongly Disagree	Strongly Disagree	Agree	Strongly Agree	7	3	2	6	1	4	5	Very concerned about climate change
Yes	60	Female	Postgraduate diploma/ certificate		Somewhat clearly	Yes	Cars will be safer. Hi speed rail travel. Hopeful for improved road infrastructure. Air travel with improvements in safety, comfort and prices.	Neither Agree nor Disagree	Agree	Neither Agree nor Disagree	Strongly Disagree	Agree	Neither Agree nor Disagree	Neither Agree nor Disagree	6	5	3	7	1	4	2
Yes	60	Female	Community College/ Technical College		Not very clearly	Yes
Yes	60	Female	Community College/ Technical College		Not at all clearly	Yes		Agree	Agree	Strongly Agree	Disagree	Disagree	Neither Agree nor Disagree	Neither Agree nor Disagree	4	6	5	7	2	3	1	Not too concerned about climate change
Yes	50-59	Female	Community College/ Technical College		Not very clearly	Yes	I think that cars will be traveling in the air and not on highways. Planes will fly higher and quicker. Public transportation will underground.	Disagree	Neither Agree nor Disagree	Agree	Strongly Disagree	Disagree	Neither Agree nor Disagree	Neither Agree nor Disagree	7	6	3	2	4	5	1	Somewhat concerned about climate change
Yes	60	Female	Undergraduate		Not at all clearly	Yes
Yes	60	Female	Community College/ Technical College		Not very clearly	Yes	faster, more tech. less hands on,	Strongly Disagree	Agree	Strongly Agree	Neither Agree nor Disagree	Strongly Agree	Disagree	Neither Agree nor Disagree	7	4	6	5	1	3	2	Very concerned about climate change
Yes	50-59	Female	Undergraduate		Somewhat clearly	No		Neither Agree nor Disagree	Agree	Strongly Agree	Disagree	Neither Agree nor Disagree	Disagree	Strongly Agree	7	4	3	2	1	5	6	Very concerned about climate change
Yes	35-39	Male	Undergraduate		Somewhat clearly	Yes	I believe cars/vehicles will be much more fuel efficient, and overall, smaller. I believe large vehicles will no longer be wanted or needed.	Strongly Disagree	Agree	Strongly Agree	Disagree	Agree	Neither Agree nor Disagree	Disagree	7	3	6	4	1	5	2	Very concerned about climate change
Yes	30-34	Male	Undergraduate		Not very clearly	Yes	More autonomous systems will improve safety, efficiency and use of space	Neither Agree nor Disagree	Agree	Agree	Neither Agree nor Disagree	Neither Agree nor Disagree	Agree	Disagree	4	7	2	5	1	6	3	Very concerned about climate change
Yes	60	Female	Master's Degree		Somewhat clearly	Yes	newer faster machines	Strongly Disagree	Strongly Agree	Disagree	Disagree	Strongly Agree	Disagree	Disagree	7	4	6	3	5	1	2	Somewhat concerned about climate change
Yes	60	Female	Undergraduate		Somewhat clearly	Yes	teleporting? time travel? space travel?	Strongly Agree	Strongly Agree	Agree	Strongly Disagree	Strongly Disagree	Strongly Disagree	Strongly Agree	5	2	4	6	3	1	7	Somewhat concerned about climate change
Yes	50-59	Female	Community College/ Technical College		Not at all clearly	Yes	everything will change	Disagree	Agree	Agree	Agree	Agree	Neither Agree nor Disagree	Neither Agree nor Disagree			1				3	Not at all concerned about climate change
Yes	60	Female	Postgraduate diploma/ certificate		Not very clearly	Yes	NOT SURE BUT THINGS ARE ALWAYS CHANGING	Neither Agree nor Disagree	Neither Agree nor Disagree	Agree	Neither Agree nor Disagree	Neither Agree nor Disagree	Disagree	Disagree	4	5	6	7	3	2	1	Somewhat concerned about climate change	NO
Yes	40-49	Male	Undergraduate		Not at all clearly	I don't know	If the globe is covered mostly in ice, which looks likely, there will be much less individual vehicular travel. Then again, if it's still mostly covered in water, all of the main modes of mass transit available today will be worthless, maybe more paddle boats?	Neither Agree nor Disagree	Strongly Agree	Strongly Agree	Strongly Disagree	Neither Agree nor Disagree	Neither Agree nor Disagree	Agree		3	2	4	1	7	6	Very concerned about climate change	I could actually write much more in depth possible futures. But I'm taking a quick survey and it's early in the morning.
Yes	50-59	Female	High School Diploma		Not at all clearly	Yes	different types of transportation	Disagree	Agree	Agree	Agree	Agree	Disagree	Disagree	6	4	3	2	7	5	1	Not at all concerned about climate change
Yes	60	Female	Community College/ Technical College		Somewhat clearly	Yes	Methods of transportation will be new and different. There will be more public transportation or shared vehicles.	Strongly Disagree	Strongly Agree	Strongly Agree	Disagree	Strongly Agree	Agree	Agree	7	4	2	5	1	6	3	Very concerned about climate change
Yes	50-59	Female	Master's Degree		Not very clearly	Yes	I believe by 2050, another form of practical mass transportation will have been developed (think of the changes that have occurred in the past 50 and 50 prior to that) that I can't imagine, and that it will enable people to move more quickly from place to place	Agree	Agree	Agree	Disagree	Disagree	Disagree	Agree	7	2	1	6	5	4	3	Very concerned about climate change	I am more concerned by the apparently increasing selfishness and churlishness of individuals. I would hope by 2050 people would have learned to work together more for the general good and issues such as climate change and biodiversity would not be so divisive.
Yes	30-34	Female	Master's Degree		Not very clearly	Yes	I think it will be faster(high speed trains) and possibly easier to go from country to country.	Strongly Disagree	Strongly Agree	Strongly Agree	Strongly Disagree	Strongly Agree	Strongly Disagree	Neither Agree nor Disagree	6	3	2	7	1	4	5	Very concerned about climate change
Yes	60	Female	Undergraduate		Not at all clearly	Yes	I think there will be the same type of options that we have now, just more efficient & faster	Neither Agree nor Disagree	Agree	Strongly Agree	Disagree	Agree	Disagree	Neither Agree nor Disagree	7	6	5	4	2	3	1	Very concerned about climate change
Yes	50-59	Female	Community College/ Technical College		Somewhat clearly	Yes	cars will be more safe and will be more pollution free
Yes	50-59	Male	Community College/ Technical College		Somewhat clearly	Yes	more choices	Agree	Neither Agree nor Disagree	Agree	Strongly Disagree	Disagree	Neither Agree nor Disagree	Neither Agree nor Disagree	6	5	4	3	2	7	1	Somewhat concerned about climate change
Yes	35-39	Female	Master's Degree		Not very clearly	Yes	It will be faster and more efficient. We will also have stricter security in place.	Neither Agree nor Disagree	Neither Agree nor Disagree	Neither Agree nor Disagree	Disagree	Neither Agree nor Disagree	Agree	Neither Agree nor Disagree	6	3	5	4	2	1	7	Very concerned about climate change
Yes	20-24	Female	Community College/ Technical College		Not very clearly	Yes	faster, cleaner	Disagree	Agree	Strongly Agree	Disagree	Agree	Disagree	Strongly Agree	7	3	4	2	1	5	6	Somewhat concerned about climate change
Yes	25-29	Male	Community College/ Technical College		Somewhat clearly	I don't know	I don't know	Neither Agree nor Disagree	Agree	Agree	Agree	Agree	Agree	Agree		1			3	4	5	Not too concerned about climate change
Yes	50-59	Female	Undergraduate		Not very clearly	I don't know	Probably faster transportation methods	Strongly Disagree	Agree	Strongly Agree	Disagree	Agree	Agree	Neither Agree nor Disagree	7	3	5	6	4	2	1	Somewhat concerned about climate change
Yes	25-29	Female	Master's Degree		Not at all clearly	I don't know	I will be dead by then; what kind of crazy sh*t is this	Neither Agree nor Disagree	Neither Agree nor Disagree	Neither Agree nor Disagree	Neither Agree nor Disagree	Neither Agree nor Disagree	Neither Agree nor Disagree	Neither Agree nor Disagree	1	2	3	4	5	6	7	Somewhat concerned about climate change
Yes	50-59	Male	Postgraduate diploma/ certificate		Somewhat clearly	Yes	Will be a lot less of it because, unless the world starts limiting the use of oil, oil oil become so scarce and expensive a lot less transportation will be available.	Strongly Disagree	Strongly Agree	Agree	Disagree	Agree	Strongly Disagree	Agree	7	6	4	3	1	5	2	Very concerned about climate change
Yes	20-24	Female	Undergraduate		Not very clearly	Yes	I think that so much will change in 35 years that we'll have no idea what to expect	Disagree	Agree	Disagree	Disagree	Neither Agree nor Disagree	Agree	Agree	5	3	2	6	1	4	7	Very concerned about climate change
Yes
Yes	20-24	Female	Master's Degree		Not at all clearly	Yes	More fuel efficient, self driving cars, rockets to mars	Strongly Disagree	Neither Agree nor Disagree	Agree	Neither Agree nor Disagree	Neither Agree nor Disagree	Disagree	Agree	7	6	3	2	5	4	1	Somewhat concerned about climate change
Yes	30-34	Male	Undergraduate		Not very clearly	Yes	More autonomous systems will lend to greater efficiency and use of space	Neither Agree nor Disagree	Agree	Agree	Neither Agree nor Disagree	Neither Agree nor Disagree	Disagree	Disagree
Yes	60	Female	Undergraduate		Not very clearly	Yes	Self driving cars, trucks, boats, maybe even airplanes. Better managed traffic with computers running things. No security headaches because everything will be know about everyone.	Disagree	Strongly Agree	Agree	Strongly Disagree	Agree	Disagree	Disagree	7	5	3	6	1	4	2	Very concerned about climate change
Yes	35-39	Male	Community College/ Technical College		Somewhat clearly	Yes	we should have flying cars by then.	Disagree	Agree	Strongly Agree	Agree	Agree	Strongly Agree	Strongly Agree	3	4	7	2	6	5	1	Not too concerned about climate change
Yes	60	Female	Postgraduate diploma/ certificate		Not very clearly	Yes
Yes	25-29	Female	Undergraduate		Not very clearly	Yes	Traveling will be more energy and time efficient. It's hard to imagine exactly how. If we look back at 1965 vs 2015, vehicles are generally smaller and lighter, use less fuel, etc. I doubt we'll have flying cars by then, but I'm sure traveling will be much more advanced	Disagree	Strongly Agree	Agree	Disagree	Agree	Neither Agree nor Disagree	Disagree	6	3	2	5	1	4	7	Very concerned about climate change
Yes	35-39	Female	Undergraduate		Somewhat clearly	Yes	I'm sure there will be flying cars by then	Strongly Agree	Strongly Agree	Neither Agree nor Disagree	Strongly Agree	Strongly Agree	Strongly Agree	Neither Agree nor Disagree	1	5	6	3	2	4	7	Very concerned about climate change
Yes	50-59	Female	High School Diploma		Not at all clearly	I don't know		Neither Agree nor Disagree	Neither Agree nor Disagree	Agree	Neither Agree nor Disagree	Agree	Neither Agree nor Disagree	Disagree	2	5	6	4	3	7	1	Somewhat concerned about climate change
Yes	40-49	Male	Community College/ Technical College		Not very clearly	Yes	Fossil fuels will no longer be used and increased power for wind and solar. Faster commutes, with safety and efficiency at mind.	Agree	Agree	Agree	Disagree	Agree	Agree	Disagree	7	6	5	3	1	4	2	Very concerned about climate change
Yes	40-49	Female	Undergraduate		Not very clearly	Yes	Faster	Agree	Agree	Agree	Disagree	Disagree	Disagree	Neither Agree nor Disagree
Yes	60	Female	Undergraduate		Not very clearly	Yes	faster and hopefully cheaper	Neither Agree nor Disagree	Agree	Disagree	Agree	Agree	Disagree	Agree	3	2	7	6	5	4	1	Not too concerned about climate change
Yes	50-59	Female	Community College/ Technical College		Somewhat clearly	Yes	More efficient and Jetson like	Strongly Disagree	Strongly Agree	Strongly Agree	Strongly Disagree	Neither Agree nor Disagree	Disagree	Disagree	7	4	3	5	6	1	2	Not too concerned about climate change	Our planet is a living thing and is evolving all the time, Unfortunately humans have sped up the process. We need to be concerned with the loss of animals and plants on our planet. This is not just a US problem other countries need to be equally responsible and do their part. Cradle to cradle is a much better way to think, and live.
Yes	50-59	Female	Undergraduate		Somewhat clearly	Yes	I think there will be more public transportation	Disagree	Agree	Strongly Agree	Disagree	Agree	Disagree	Neither Agree nor Disagree	7	4	3	2	6	5	1	Somewhat concerned about climate change
Yes	60	Female	Community College/ Technical College		Very clearly	Yes	Will not rely on gasoline	Agree	Disagree	Strongly Agree	Strongly Disagree	Agree	Agree	Strongly Agree	5	4	3	2	7	6	1	Climate change does not exist
Yes	50-59	Female	High School Diploma		Not at all clearly	Yes	Types of travel, speed and destinations.	Strongly Disagree	Agree	Agree	Agree	Agree	Disagree	Neither Agree nor Disagree	6	4	7	1	2	3	5	Not too concerned about climate change
Yes	30-34	Female	PhD		Very clearly	Yes	a lot	Agree	Strongly Agree	Agree	Agree	Strongly Agree	Neither Agree nor Disagree	Neither Agree nor Disagree	4	3	5	6	7	2	1	Not too concerned about climate change
Yes	30-34	Female	Postgraduate diploma/ certificate		Not very clearly	Yes	I do not think we will be driving cars that are gas powered. I do not think we will be using coal.	Neither Agree nor Disagree	Agree	Agree	Neither Agree nor Disagree	Neither Agree nor Disagree	Neither Agree nor Disagree	Agree	7	6	3	4	5	1	2	Somewhat concerned about climate change
Yes	50-59	Female	Community College/ Technical College		Not very clearly	Yes	more advanced or we might not be here	Neither Agree nor Disagree	Neither Agree nor Disagree	Neither Agree nor Disagree	Strongly Disagree	Neither Agree nor Disagree	Neither Agree nor Disagree	Neither Agree nor Disagree	7	6	2	3	1	4	5	Very concerned about climate change	n/a
Yes	40-49	Female	High School Diploma		Not very clearly	Yes	should be much faster	Strongly Disagree	Agree	Neither Agree nor Disagree	Agree	Strongly Agree	Neither Agree nor Disagree	Agree	7	6	4	5	2	3	1	Very concerned about climate change
Yes	50-59	Female	Postgraduate diploma/ certificate		Not at all clearly	Yes	Tecnology	Disagree	Agree	Agree	Disagree	Disagree	Agree	Neither Agree nor Disagree	5	4	6	7	3	2	1	Somewhat concerned about climate change
Yes	60	Female	High School Diploma		Not at all clearly	Yes	horrible if the world is still here	Agree	Disagree	Strongly Agree	Neither Agree nor Disagree	Disagree	Strongly Agree	Agree	7	2	6	5	1	4	3	Very concerned about climate change	This world is being ruined by greed ,politics and money
Yes	20-24	Female	Undergraduate		Somewhat clearly	Yes	I think it will be faster and the vehicles we use will be more energy efficient. Gas won't be needed as much as it is today.	Neither Agree nor Disagree	Agree	Disagree	Disagree	Neither Agree nor Disagree	Agree	Neither Agree nor Disagree	7	3	5	6	4	1	2	Somewhat concerned about climate change
Yes	60	Male	Postgraduate diploma/ certificate		Somewhat clearly	Yes	Travel will be automated.	Disagree	Agree	Neither Agree nor Disagree	Neither Agree nor Disagree	Agree	Disagree	Disagree	4	2	3	7	6	5	1	Somewhat concerned about climate change
Yes	60	Female	PhD		Very clearly	Yes	No more carbon based vehicles. No longer need tires.	Strongly Disagree	Agree	Strongly Agree	Strongly Disagree	Strongly Agree	Strongly Agree	Strongly Agree	5	4	2	3	1	7	6	Very concerned about climate change
Yes	50-59	Female	Undergraduate		Not at all clearly	Yes	More hi tech	Agree	Agree	Agree	Disagree	Disagree	Neither Agree nor Disagree	Neither Agree nor Disagree	5	4	7	2	3	6	1	Somewhat concerned about climate change
Yes	35-39	Female	Master's Degree		Somewhat clearly	Yes	faster and in time with more science and physics laws involve	Neither Agree nor Disagree	Agree	Agree	Neither Agree nor Disagree	Neither Agree nor Disagree	Disagree	Disagree	7	5	6	1	4	3	2	Somewhat concerned about climate change	economy and war
Yes	60	Female	Undergraduate		Not at all clearly	Yes	Fuel will be different - i don't know how but we will not have the resources we have now. Travel may be more restricted, politically.	Disagree	Strongly Agree	Agree	Neither Agree nor Disagree	Agree	Disagree	Neither Agree nor Disagree	7	6	4	5	3	1	2	Somewhat concerned about climate change	none
Yes	40-49	Female	Undergraduate		Not very clearly	I don't know	maybe self-driving cars will be a thing?	Strongly Disagree	Agree	Agree	Neither Agree nor Disagree	Agree	Neither Agree nor Disagree	Agree	4	5	2	7	1	6	3	Very concerned about climate change
Yes	60	Female	PhD		Somewhat clearly	Yes	Faster; different modes/vehicles; different destinations!	Strongly Disagree	Agree	Agree	Disagree	Strongly Agree	Neither Agree nor Disagree	Neither Agree nor Disagree	7	4	3	5	1	6	2	Very concerned about climate change	The only thing to be sure about is that there will be change and I probably won't be here to see it in 2050
Yes	60	Female	High School Diploma		Not at all clearly	Yes	teleportation, individual air travel vehicles	Disagree	Agree	Neither Agree nor Disagree	Agree	Agree	Disagree	Disagree	3	5	4	1	7	6	2	Not at all concerned about climate change	Climate change is a natural phenomenon, occurring with out the help or hindrance of humankind.
Yes	35-39	Male	Community College/ Technical College		Somewhat clearly	Yes	Cleaner fuel , More air travel , more cyclist instead of cars on the road .	Disagree	Agree	Strongly Agree	Strongly Disagree	Neither Agree nor Disagree	Strongly Disagree	Disagree	7	2	4	6	5	3	1	Very concerned about climate change	I don't understand why it is not a law that we recycle and we stop production on non bio degradable material .
Yes	35-39	Male	Community College/ Technical College		Not very clearly	Yes	Hopefully safer with self driving cars and better mass transit.	Agree	Strongly Agree	Strongly Agree	Disagree	Neither Agree nor Disagree	Disagree	Agree	3	6	1	7	2	5	4	Somewhat concerned about climate change
Yes	50-59		High School Diploma		Not at all clearly	Yes	Less cars
Yes	20-24	Female	Undergraduate		Somewhat clearly	Yes	At the rate technology is moving, automated machines are replacing more and more human jobs. I imagine that the check in lines will be much faster as well as security. The population will be acclimated to technology and know how to use it. The only human interference will be managers to oversee the process. Similarly on the flights, there may be only one or two staff members.	Agree	Agree	Agree	Disagree	Neither Agree nor Disagree	Strongly Disagree	Agree	7	5	4	6	1	3	2	Very concerned about climate change
Yes	60	Female	High School Diploma		Not at all clearly	I don't know	i dont travel	Strongly Disagree	Strongly Disagree	Strongly Disagree	Strongly Disagree	Strongly Disagree	Strongly Disagree	Strongly Disagree	1	2	3	4	5	6	7	Climate change does not exist
Yes	60	Male	Master's Degree		Somewhat clearly	Yes	More efficient public transit which may include driverless cars. These may not be privately owned and may be voice directed.	Neither Agree nor Disagree	Agree	Agree	Agree	Disagree	Disagree	Disagree	1	3	4	7	6	5	2	Not at all concerned about climate change	N/A
Yes			High School Diploma		Not at all clearly	Yes
Yes	20-24	Female	High School Diploma		Somewhat clearly	Yes	I think there will be cleaner emission from cars and busses. Planes will be bigger and safer	Neither Agree nor Disagree	Agree	Strongly Agree	Agree	Agree	Disagree	Strongly Agree	5	3	2	7	4	6	1	Somewhat concerned about climate change
Yes	60	Male	Undergraduate		Somewhat clearly	Yes	Less of it. At least in business.	Agree	Agree	Agree	Disagree	Strongly Agree	Disagree	Disagree	6	4	3	2	7	5	1	Not too concerned about climate change
Yes	25-29	Female	Undergraduate		Somewhat clearly	Yes	I do not think we will use fossil fuel like we currently do. ravel will be driver less and all automated	Disagree	Strongly Agree	Strongly Agree	Disagree	Strongly Agree	Strongly Disagree	Disagree	2	4	3	5	6	7	1	Somewhat concerned about climate change
Yes	60	Female	Postgraduate diploma/ certificate		Not very clearly	I don't know	Don't know	Disagree	Agree	Agree	Strongly Disagree	Agree	Strongly Disagree	Disagree	5	4	2	7	1	3	6	Very concerned about climate change
Yes	50-59	Female	Postgraduate diploma/ certificate		Somewhat clearly	Yes	Faster modes of transportation. Borders blurred. More unified monetary system. More experience travel. More charitable travel.	Strongly Disagree	Strongly Agree	Agree	Neither Agree nor Disagree	Agree	Disagree	Agree	7	4	3	5	2	6	1	Very concerned about climate change
Yes	60	Male	Postgraduate diploma/ certificate		Somewhat clearly	Yes	Move away from gasoline powered engines, more ride sharing.	Strongly Disagree	Agree	Agree	Neither Agree nor Disagree	Agree	Strongly Disagree	Strongly Disagree	7	3	2	4	1	5	6	Very concerned about climate change
Yes	60	Female	Master's Degree		Somewhat clearly	Yes	Much faster	Disagree	Agree	Strongly Agree	Disagree	Agree	Agree	Agree
Yes	35-39	Male	Master's Degree		Somewhat clearly	Yes	Faster less expensive	Strongly Disagree	Agree	Strongly Agree	Disagree	Strongly Agree	Disagree	Disagree	3	6	7	5	1	4	2	Very concerned about climate change
Yes	60	Female	Master's Degree		Not very clearly	Yes	space travel will be available to everyone	Disagree	Agree	Agree	Strongly Disagree	Neither Agree nor Disagree	Disagree	Neither Agree nor Disagree	4	5	7	6	3	2	1	Very concerned about climate change
Yes	25-29	Female	Undergraduate		Somewhat clearly	Yes	faster, easier and automatic	Strongly Agree	Strongly Agree	Strongly Agree	Neither Agree nor Disagree	Agree	Strongly Agree	Agree	6	4	5	7	3	1	2	Somewhat concerned about climate change	no
Yes	50-59	Male	Master's Degree		Not very clearly	Yes	much more automated and less fossil fuel oriented	Agree	Disagree	Strongly Agree	Neither Agree nor Disagree	Neither Agree nor Disagree	Strongly Disagree	Agree	6	3	4	2	7	5	1	Somewhat concerned about climate change
Yes	40-49	Female	Postgraduate diploma/ certificate		Somewhat clearly	Yes	Well it could go in the positive way of it being safer then it is now, by having better security and allowing the passengers to feel safe (by airplane). If passengers are travelling by car or train, unless gas prices are not super high and are equal to theensure of living, people won't be travelling far, because the money is just available to do so, but I feel as if people love to travel, but fee…	Strongly Disagree	Strongly Agree	Neither Agree nor Disagree	Agree	Agree	Disagree	Disagree	6	2	5	4	7	3	1	Somewhat concerned about climate change	This was an interesting survey and I enjoined taking it. Opens up my mind while having breakfast. Thank you.
Yes	40-49	Female	Undergraduate		Not at all clearly	Yes	more creative, energy efficient	Neither Agree nor Disagree	Neither Agree nor Disagree	Agree	Neither Agree nor Disagree	Neither Agree nor Disagree	Neither Agree nor Disagree	Neither Agree nor Disagree	7	5	4	3	6	2	1	Somewhat concerned about climate change
Yes	50-59	Male	Community College/ Technical College		Not very clearly	Yes	We should have matter transporters by then.	Agree	Neither Agree nor Disagree	Strongly Agree	Agree	Agree	Disagree	Strongly Agree	6	3	4	1	7	5	2	Climate change does not exist	Climate Change exists, always has, always will. The human impact on CC is minimal. No matter what we do, or don't do, the climate will change.
Yes	40-49	Female	Master's Degree		Not very clearly	Yes	Different transportation options, different destinations	Disagree	Agree	Strongly Agree	Strongly Disagree	Strongly Agree	Disagree	Neither Agree nor Disagree	6	4	2	5	1	7	3	Very concerned about climate change
Yes	20-24	Female	Master's Degree		Not at all clearly	Yes	Perhaps without using fuel?	Strongly Disagree	Neither Agree nor Disagree	Agree	Neither Agree nor Disagree	Agree	Neither Agree nor Disagree	Neither Agree nor Disagree	7	4	5	1	2	3	6	Very concerned about climate change
Yes	60	Female	Postgraduate diploma/ certificate		Somewhat clearly	Yes	Cars floating over the cites as well as other transport. Travel to other planets if possible. Possibility of living outer space or under water	Disagree	Strongly Agree	Neither Agree nor Disagree	Strongly Agree	Agree	Agree	Strongly Disagree	3				5	1	2	Somewhat concerned about climate change	Life will sustain with our intervention. Humans overall are positive creatures and will survive
Yes	60	Female	High School Diploma		Somewhat clearly	Yes	Cleaner, safer	Disagree	Strongly Agree	Agree	Strongly Disagree	Agree	Disagree	Disagree	7	6	2	4	1	5	3	Very concerned about climate change
Yes	20-24	Female	High School Diploma		Not very clearly	Yes	Traveling in 2050 will have more high technology then 2015.	Agree	Agree	Agree	Strongly Agree	Agree	Strongly Agree	Strongly Disagree	5	2	7	6	4	3	1	Somewhat concerned about climate change
Yes	50-59	Female	PhD		Not very clearly	Yes	Maybe hover mobiles, cars that get 60 miles per gallon, more electric cars	Strongly Disagree	Agree	Strongly Agree	Agree	Strongly Disagree	Agree	Agree	7	3	4	6	1	5	2	Very concerned about climate change	Some people do not believe in climate change, but it is real and is a problem we have to deal with by recycling, and controlling emissions. If not, I believe we will see the end of the world.
Yes	20-24	Male	Community College/ Technical College		Not at all clearly	Yes	Cars will drive them self	Agree	Disagree	Agree	Agree	Neither Agree nor Disagree	Strongly Disagree	Disagree	1	2	3	4	5	6	7	Not too concerned about climate change
Yes	40-49	Female	Undergraduate		Not very clearly	Yes	I imagine more fast-moving rail systems, cheaper airfare, new types of aircraft.	Agree	Agree	Strongly Agree	Neither Agree nor Disagree	Disagree	Disagree	Agree	5	6	3	4	1	2	7	Very concerned about climate change
Yes	60	Male	High School Diploma		Not at all clearly	Yes	More vehicles on fewer roads. Drivers will be less skilled. Number of vehicle accidents will rise. More traffic gridlocks.	Disagree	Agree	Agree	Agree	Agree	Neither Agree nor Disagree	Agree	5	2	4	6	3	7	1	Somewhat concerned about climate change
Yes	50-59	Male	Master's Degree		Not very clearly	Yes	I envision expanded destination options, including space, and safer, faster, more efficient transportation.	Disagree	Agree	Strongly Agree	Strongly Disagree	Agree	Disagree	Disagree	5	3	6	7	1	2	4	Very concerned about climate change	I look forward to the future.
Yes	35-39	Female	Master's Degree		Not very clearly	Yes	faster transportation larger air crafts self driving vehicles	Disagree	Neither Agree nor Disagree	Disagree	Disagree	Neither Agree nor Disagree	Agree	Agree	6	4	7	3	2	5	1	Somewhat concerned about climate change
Yes	25-29	Female	Undergraduate		Somewhat clearly	Yes		Strongly Disagree	Agree	Neither Agree nor Disagree	Disagree	Agree	Neither Agree nor Disagree	Agree	2	7	5	1	6	3	4	Not too concerned about climate change
Yes	60	Female	PhD		Somewhat clearly	Yes	new tech. will be incorporated	Strongly Disagree	Strongly Agree	Agree	Strongly Agree	Strongly Agree	Strongly Disagree	Strongly Disagree	5	4	3	6	7	2	1	Very concerned about climate change	In the future our children will not have trees, seas, if we continue destroying the planet earth
Yes	50-59	Female	Other (please specify)	Bachelor's degree	Not very clearly	Yes	a lot of technical changes	Disagree	Agree	Agree	Neither Agree nor Disagree	Strongly Agree	Neither Agree nor Disagree	Neither Agree nor Disagree	7	4	5	6	1	2	3	Very concerned about climate change
Yes	25-29	Female	High School Diploma		Somewhat clearly	Yes	I feel like cars will be faded out and we will fly everywhere like the jetsons	Disagree	Agree	Agree	Agree	Agree	Neither Agree nor Disagree	Neither Agree nor Disagree	2	3	6	5	7	4	1	Not at all concerned about climate change
Yes	50-59	Female	Other (please specify)	Doctor of Medicine	Not at all clearly	Yes		Strongly Disagree	Agree	Neither Agree nor Disagree	Agree	Agree	Neither Agree nor Disagree	Strongly Disagree						1	2	Not too concerned about climate change	The purpose of this survey was very unclear. You asked about travel in 2050- did you mean leisure travel or commuting/public transportation? And the "risk" questions assumed that there was a level of true personal concern about any of the issues listed. My concerns and worries are much more personal and grounded in daily experiences.
Yes	50-59	Female	Community College/ Technical College		Not very clearly	Yes	I believe the safety and security will be improved, I believe flying will be quicker	Disagree	Disagree	Agree	Strongly Disagree	Agree	Agree	Neither Agree nor Disagree	6	7	3	5	2	4	1	Somewhat concerned about climate change
Yes	60	Female	Master's Degree		Somewhat clearly	Yes	Self driving cars will be perfected	Disagree	Neither Agree nor Disagree	Agree	Neither Agree nor Disagree	Agree	Neither Agree nor Disagree	Agree	6	3	2	4	1	5	7	Very concerned about climate change
Yes	40-49	Female	Undergraduate		Somewhat clearly	Yes	I think there will be self-driving vehicles that will completely change the concept of the road trip.	Disagree	Agree	Strongly Agree	Disagree	Agree	Disagree	Agree	6	5	3	4	1	7	2	Somewhat concerned about climate change
Yes	40-49	Female	Master's Degree		Somewhat clearly	Yes	Faster More efficient & environmentally friendly More organized & less congested	Disagree	Strongly Agree	Agree	Disagree	Agree	Disagree	Disagree	7	5	3	6	2	4	1	Somewhat concerned about climate change
Yes	50-59	Female	Community College/ Technical College		Not very clearly	Yes	I believe people will be able to travel more freely between countries as a new world order will be established.	Agree	Disagree	Agree	Neither Agree nor Disagree	Disagree	Disagree	Disagree	7	4	6	2	3	5	1	Somewhat concerned about climate change
Yes	18-19	Female	Community College/ Technical College		Not very clearly	Yes	......	Strongly Agree	Strongly Agree	Agree	Agree	Strongly Agree	Agree	Neither Agree nor Disagree	7	3	2	1	5	4	6	Not too concerned about climate change	nope
Yes	25-29	Female	Undergraduate		Not very clearly	Yes	Different faster forms of transportation	Neither Agree nor Disagree	Agree	Agree	Agree	Neither Agree nor Disagree	Neither Agree nor Disagree	Agree	7	5	6	2	4	3	1	Somewhat concerned about climate change
Yes	40-49	Female	Community College/ Technical College		Somewhat clearly	Yes	hopefully traveling by air will easier and safer to do. not as expensive to travel	Strongly Disagree	Agree	Neither Agree nor Disagree	Agree	Strongly Agree	Neither Agree nor Disagree	Strongly Agree	7	6	5	4	3	2	1	Very concerned about climate change	no
Yes	60	Female	Master's Degree		Very clearly	Yes	fossil fuel independent, carbon footprint significantly reduced	Disagree	Agree	Strongly Agree	Disagree	Neither Agree nor Disagree	Disagree	Strongly Agree	6	5	3	7	1	4	2	Very concerned about climate change
Yes	30-34	Male	Postgraduate diploma/ certificate		Not very clearly	Yes	More technology	Strongly Disagree	Agree	Disagree	Agree	Agree	Disagree	Agree	3	2	5	7	4	6	1	Very concerned about climate change
Yes	50-59	Female	High School Diploma		Not at all clearly	Yes
Yes	60	Male	Postgraduate diploma/ certificate		Somewhat clearly	Yes	Faster, cleaner, LARGER CARRIERS	Disagree	Agree	Strongly Agree	Disagree	Neither Agree nor Disagree	Disagree	Disagree	7	4	3	6	1	5	2	Very concerned about climate change
Yes	20-24	Female	Undergraduate		Not very clearly	Yes		Agree	Neither Agree nor Disagree	Strongly Agree	Strongly Disagree	Strongly Disagree	Agree	Strongly Agree	7	1	3	6	2	4	5	Very concerned about climate change
Yes	60	Male	Master's Degree		Not at all clearly	Yes	Self driving cars common, high speed inter city trains, high capacity planes.	Neither Agree nor Disagree	Agree	Agree	Neither Agree nor Disagree	Agree	Neither Agree nor Disagree	Neither Agree nor Disagree	7	3	2	4	1	5	6	Very concerned about climate change
Yes	50-59	Female	Undergraduate		Not very clearly	Yes	Modes of transportation significantly different	Neither Agree nor Disagree	Agree	Agree	Strongly Disagree	Disagree	Agree	Strongly Agree	7	5	3	4	2	6	1	Very concerned about climate change
Yes	60	Female	High School Diploma		Not very clearly	Yes	New Tech support	Neither Agree nor Disagree	Neither Agree nor Disagree	Strongly Disagree	Neither Agree nor Disagree	Agree	Neither Agree nor Disagree	Neither Agree nor Disagree	4	3	7	6	5	1	2	Not too concerned about climate change
Yes	50-59	Male	Community College/ Technical College		Somewhat clearly	Yes	Quicker and cheaper	Disagree	Agree	Agree	Agree	Neither Agree nor Disagree	Disagree	Disagree	7	2	5	4	6	3	1	Not too concerned about climate change	Get stronger
Yes	40-49	Male	Undergraduate		Not very clearly	Yes	use of significantly different fuels,	Disagree	Agree	Disagree	Agree	Agree	Disagree	Disagree	5	6	1	2	7	4	3	Not at all concerned about climate change
Yes	18-19	Male	Undergraduate		Very clearly	Yes	Traveling will be easier and quicker	Strongly Agree	Strongly Agree	Strongly Agree	Agree	Strongly Agree	Disagree	Agree	6	3	1	2	4	5	7	Not too concerned about climate change
Yes	60	Male	Undergraduate		Not at all clearly	I don't know	no idea	Disagree	Neither Agree nor Disagree	Strongly Agree	Agree	Agree	Disagree	Neither Agree nor Disagree	3	6	2	5	4	7	1	Not at all concerned about climate change
Yes	18-19	Female	Community College/ Technical College		Somewhat clearly	Yes	I believe that the way that technology is advancing today will have serious affects on the way we travel. We will have to have found more fuel efficient cars, and many other developments, will probably be made also	Strongly Agree	Strongly Agree	Neither Agree nor Disagree	Agree	Neither Agree nor Disagree	Disagree	Neither Agree nor Disagree				4
Yes	50-59	Female	Master's Degree		Not very clearly	Yes	self motoring vehicles	Disagree	Agree	Strongly Agree	Neither Agree nor Disagree	Neither Agree nor Disagree	Disagree	Agree	7	6	3	4	1	5	2	Somewhat concerned about climate change
Yes	35-39	Female	Other (please specify)	DMD	Not very clearly	No		Neither Agree nor Disagree	Agree	Agree	Agree	Agree	Agree	Agree	7	3	5	2	4	6	1	Somewhat concerned about climate change
Yes	40-49	Male	Community College/ Technical College		Not very clearly	No		Agree	Disagree	Strongly Agree	Strongly Disagree	Strongly Disagree	Agree	Agree		3	4	5	1	2		Very concerned about climate change
Yes	18-19	Male	High School Diploma		Not very clearly	Yes	gasoline wont exist	Agree	Agree	Agree	Disagree	Disagree	Neither Agree nor Disagree	Neither Agree nor Disagree	5	1	6	3	4	7	2	Very concerned about climate change
Yes	25-29	Female	Postgraduate diploma/ certificate		Not at all clearly	Yes	Faster may be we will be flying very soon with cars	Neither Agree nor Disagree	Agree	Strongly Agree	Strongly Agree	Neither Agree nor Disagree	Disagree	Disagree	3					5	7	Not too concerned about climate change
Yes	25-29	Female	Community College/ Technical College		Very clearly	Yes	We will traveling like the supersonics the cartoon with flying cars and maybe with robot drivers. We will able to travelling around the world in minutes .	Disagree	Agree	Agree	Disagree	Strongly Agree	Disagree	Disagree	4	6	7	3	1	2	5	Very concerned about climate change
Yes	30-34	Male	Undergraduate		Not very clearly	Yes	Fast and may be more simple	Neither Agree nor Disagree	Neither Agree nor Disagree	Neither Agree nor Disagree	Neither Agree nor Disagree	Neither Agree nor Disagree	Neither Agree nor Disagree	Neither Agree nor Disagree	4	2	3	1	5	6	7	Very concerned about climate change	Na
Yes	20-24	Female	High School Diploma		Not very clearly	I don't know	Technology, engineering, and new space discoveries could flourish so maybe taking a new way of transportion to different destinations.	Neither Agree nor Disagree	Disagree	Agree	Disagree	Neither Agree nor Disagree	Neither Agree nor Disagree	Strongly Agree	4	7	5	3	1	6	2	Very concerned about climate change
Yes	60	Male	Postgraduate diploma/ certificate		Not very clearly	Yes	easier	Disagree	Agree	Agree	Neither Agree nor Disagree	Agree	Disagree	Neither Agree nor Disagree	7	3	6	5	2	4	1	Very concerned about climate change
Yes	60	Male	Undergraduate		Somewhat clearly	Yes	Self driving cars/buses, very fast trains.	Neither Agree nor Disagree	Strongly Agree	Strongly Agree	Strongly Disagree	Neither Agree nor Disagree	Agree	Agree	6	4	2	5	1	7	3	Very concerned about climate change	Interesting survey.
Yes	25-29	Female	Community College/ Technical College		Somewhat clearly	No		Neither Agree nor Disagree	Neither Agree nor Disagree	Agree	Agree	Agree	Agree	Neither Agree nor Disagree	3	7	6	4	5	1	2	Very concerned about climate change
Yes	50-59	Female	Master's Degree		Not very clearly	Yes
Yes	50-59	Female	High School Diploma		Not very clearly	Yes	Flights will be faster.Driving will be automated	Neither Agree nor Disagree	Strongly Agree	Neither Agree nor Disagree	Strongly Disagree	Neither Agree nor Disagree	Agree	Strongly Agree	6	2	3	7	1	5	4	Very concerned about climate change	We are destroying earth with to many people,to much carbon pollution, We also use to many natural resources without replacing them
Yes	60	Male	Master's Degree		Not very clearly	Yes	Driverless cars, and more rapid transit and mass transportation utilized.	Disagree	Agree	Agree	Agree	Agree	Disagree	Agree	7	6	2	5	4	3	1	Not too concerned about climate change	None
Yes	60	Female	PhD		Somewhat clearly	Yes	vehicles that are fueled by something other than gasoline; faster trains; maybe more private/small planes? Would LOVE to see more space travel as well	Strongly Disagree	Neither Agree nor Disagree	Agree	Strongly Disagree	Strongly Agree	Neither Agree nor Disagree	Strongly Agree	7	4	3	6	1	5	2	Very concerned about climate change	We really need to do what we can to preserve our natural environment while balancing needs of humans to travel, live, etc.
Yes	40-49	Female	Community College/ Technical College		Not at all clearly	Yes	Airport is going to be different it's going to be more secured for safety	Disagree	Neither Agree nor Disagree	Agree	Agree	Disagree	Agree	Neither Agree nor Disagree	2	7	6	3	5	4	1	Not at all concerned about climate change
Yes	40-49	Female	Master's Degree		Not at all clearly	Yes	World relations Cost Homeland security	Agree	Agree	Agree	Neither Agree nor Disagree	Strongly Agree	Neither Agree nor Disagree	Neither Agree nor Disagree	7	6	5	4	3	2	1	Somewhat concerned about climate change
Yes	60	Female	Master's Degree		Somewhat clearly	Yes	Most vehicles will be controlled by a computer	Strongly Disagree	Neither Agree nor Disagree	Agree	Disagree	Agree	Neither Agree nor Disagree	Agree	5	4	2	6	1	7	3	Very concerned about climate change
Yes	40-49	Female	Undergraduate			Yes	quicker, more options	Disagree	Agree	Agree	Agree	Agree	Agree	Disagree	7	6	5	4	1	3	2	Very concerned about climate change
Yes	60	Male	Master's Degree		Somewhat clearly	Yes	potentially faster and more comfortable the biggest barriers are cost and political will	Agree	Agree	Strongly Agree	Agree	Disagree	Strongly Agree	Neither Agree nor Disagree	7	4	3	5	1	2	6	Very concerned about climate change	Barriers are cost addressing climate change. Dumb people who do not believe for their own reasons. Tax the rich and industries causing climate change. Work internationally to address this problem ASAP
Yes	25-29	Male	Community College/ Technical College		Somewhat clearly	Yes	Significantly faster and more efficient.	Agree	Strongly Agree	Strongly Agree	Neither Agree nor Disagree	Strongly Disagree	Strongly Agree	Agree	7	2	4	5	3	6	1	Not too concerned about climate change
Yes	18-19	Female	High School Diploma		Somewhat clearly	Yes	There may be more fuel efficient cars. Or the famous "flying car" theory everyone has been dreaming of for decades.	Strongly Disagree	Strongly Agree	Neither Agree nor Disagree	Neither Agree nor Disagree	Strongly Agree	Disagree	Agree	6	4	2	7	5	3	1	Very concerned about climate change
Yes	25-29	Male	Postgraduate diploma/ certificate		Very clearly	Yes	Not much	Strongly Agree	Neither Agree nor Disagree	Neither Agree nor Disagree	Disagree	Neither Agree nor Disagree	Disagree	Agree	1	2	4	3	7	5	6	Not at all concerned about climate change
Yes	20-24	Male	Undergraduate		Not very clearly	Yes	Different energy sources.	Strongly Disagree	Strongly Agree	Neither Agree nor Disagree	Agree	Agree	Disagree	Disagree	7	4	5	6	2	3	1	Somewhat concerned about climate change	No thank you.
Yes	25-29	Female	Undergraduate		Not at all clearly	Yes	More automated and streamlined	Agree	Neither Agree nor Disagree	Strongly Agree	Strongly Disagree	Strongly Disagree	Strongly Agree	Neither Agree nor Disagree
Yes	40-49	Male	High School Diploma		Not very clearly	Yes	Faster,more automated	Neither Agree nor Disagree	Strongly Disagree	Strongly Agree	Disagree	Agree	Disagree	Agree	5	4	3	2	7	6	1	Not too concerned about climate change
Yes	40-49	Male	Master's Degree		Somewhat clearly	Yes	USA will have bullet trains, air travel will be faster and more comfortable	Disagree	Agree	Agree	Agree	Agree	Disagree	Agree	6	3	5	7	2	4	1	Very concerned about climate change
Yes	40-49	Male	High School Diploma		Not at all clearly	I don't know	I do't no	Strongly Agree	Strongly Disagree	Disagree	Disagree		Disagree	Strongly Disagree			1					Climate change does not exist	no else
Yes	60	Female	Master's Degree		Not very clearly	No		Neither Agree nor Disagree	Neither Agree nor Disagree	Strongly Agree	Neither Agree nor Disagree	Disagree	Agree	Agree	7	5	4	1	2	6	3	Somewhat concerned about climate change
Yes	20-24	Male	Undergraduate		Not very clearly	Yes	In the technological improvements in transportation	Strongly Disagree	Neither Agree nor Disagree	Neither Agree nor Disagree	Disagree	Agree	Agree	Neither Agree nor Disagree	1	7	3	4	2	5	6	Somewhat concerned about climate change	None
Yes	50-59	Male	High School Diploma		Very clearly	Yes	More computerised	Disagree	Strongly Agree	Strongly Agree	Strongly Disagree	Strongly Agree	Strongly Disagree	Strongly Disagree	3	1	7	6	2	4	5	Very concerned about climate change	I hope for a end to racism or make a law against it
Yes	50-59	Male	Community College/ Technical College		Not at all clearly	I don't know	Technology in advance	Neither Agree nor Disagree	Agree	Neither Agree nor Disagree	Strongly Disagree	Agree	Neither Agree nor Disagree	Neither Agree nor Disagree	7	4	5	6	3	2	1	Very concerned about climate change
Yes	30-34	Male	Community College/ Technical College		Somewhat clearly	Yes	Well obviously many projects that are underway currently wil be off the ground by 2050, not to mention that its more than likely many projects will be planned and executed in the near future. Its just the way of natural progress for a species. MOre elctirc cars, hydrogen cars, solar and hybrid other types or vehicles, even personal planes, will be available. Even submersibles no doubt. THe world …	Agree	Disagree	Strongly Agree	Neither Agree nor Disagree	Disagree	Neither Agree nor Disagree	Agree	6	4	2	3	1	5	7	Somewhat concerned about climate change	At times I can see the future clearly, and what I know is that so long as we stop just tech crawling things out piece meal to the public sector, and begin investing in REAl USEFUL technology that is not just outdoen in 6 months by a shinier model, and so long as we dont focus on creating A.I. or robots , or weapons, we may have a chance of surviving the next century. If not, we are fucked people.
Yes	50-59	Male	Master's Degree		Somewhat clearly	Yes	Faster. Possible conveyance that doesn't require physical movement.	Agree	Neither Agree nor Disagree	Strongly Agree	Disagree	Agree	Disagree	Agree	5	6	2	3	1	4	7	Very concerned about climate change	The failure of the US government.
Yes	35-39	Female	High School Diploma		Not at all clearly	Yes	Different transportation	Strongly Disagree	Agree	Neither Agree nor Disagree	Neither Agree nor Disagree	Agree	Agree	Agree	7	6	2	1	3	4	5	Somewhat concerned about climate change
Yes	18-19	Female	High School Diploma		Not at all clearly	Yes	Hi tech cars will be widely available	Disagree	Strongly Agree	Neither Agree nor Disagree	Strongly Disagree	Agree	Strongly Disagree	Agree	4	6	5	7	3	2	1	Somewhat concerned about climate change
Yes	30-34	Male	Master's Degree		Not very clearly	Yes	More facility with less crowd	Neither Agree nor Disagree	Agree	Disagree	Disagree	Neither Agree nor Disagree	Agree	Agree	6	3	4	7	1	5	2	Very concerned about climate change	Nope
Yes	35-39	Male	Undergraduate		Not very clearly	Yes	Faster, more efficient, less pollution and safer	Disagree	Agree	Agree	Neither Agree nor Disagree	Disagree	Strongly Disagree	Disagree	5	4	6	7	3	2	1	Somewhat concerned about climate change	It is difficult to rank these concerns
Yes	35-39	Female	Other (please specify)	Some high school	Not at all clearly	Yes	Huvering everywhere	Disagree	Agree	Neither Agree nor Disagree	Neither Agree nor Disagree	Neither Agree nor Disagree	Neither Agree nor Disagree	Neither Agree nor Disagree	1	5	4	6	7	2	3	Not too concerned about climate change
Yes	18-19	Female	High School Diploma		Very clearly	Yes	Either more high tech or we're all dead f	Agree	Strongly Disagree	Agree	Strongly Disagree	Neither Agree nor Disagree	Strongly Agree	Neither Agree nor Disagree	5	3	6	7	4	2	1	Somewhat concerned about climate change	Climate change isn't natural. It's man made
Yes	20-24	Female	Other (please specify)	Working on my bachelor's degree but currently taking a gap year. I have completed two years of undergrad so far	Not very clearly	Yes	I am sure there will be quicker and more efficient modes of transportation. Also, transportation will become more accessible to people of different economic backgrounds.	Disagree	Agree	Agree	Disagree	Strongly Agree	Disagree	Disagree	7	5	3	6	1	2	4	Very concerned about climate change
Yes	35-39	Female	Master's Degree		Not very clearly	Yes	More efficient as populations grow. Perhaps self driving cars	Disagree	Agree	Agree	Disagree	Neither Agree nor Disagree	Disagree	Neither Agree nor Disagree	7	5	3	6	1	4	2	Very concerned about climate change
Yes	20-24	Female	High School Diploma		Not very clearly	Yes	Easier, more advanced technology	Agree	Strongly Agree	Strongly Agree	Disagree	Disagree	Strongly Disagree	Neither Agree nor Disagree	5	6	4	7	1	2	3	Very concerned about climate change
Yes	50-59	Female	Postgraduate diploma/ certificate		Not very clearly	Yes	We might have spaceships that I was told we would have by 1999, I'm still waiting	Neither Agree nor Disagree	Disagree	Disagree	Disagree	Neither Agree nor Disagree	Agree	Agree	2	3	5	6	7		1	Not too concerned about climate change
Yes	50-59	Female	Community College/ Technical College		Somewhat clearly	Yes	Car run but rails driverless cars.	Disagree	Agree	Neither Agree nor Disagree	Disagree	Agree	Agree	Neither Agree nor Disagree	6	3	5	2	7	4	1	Not at all concerned about climate change
Yes	20-24	Female	Community College/ Technical College		Not very clearly	Yes	I imagine the speed of travel will have increased as well as the safety. I also imagine that traveling could involve transit into space, i.e. to other planets like Mars.	Neither Agree nor Disagree	Agree	Strongly Agree	Disagree	Disagree	Agree	Agree	5	6	3	7	1	4	2	Very concerned about climate change	I hope that travel in the future can be energy efficient and affordable for all.
Yes	30-34	Female	Community College/ Technical College		Not very clearly	Yes	Less fossil fuel quicker safer and more reliable	Disagree	Strongly Agree	Agree	Disagree	Agree	Strongly Disagree	Neither Agree nor Disagree	6	2	5	1	4	3	7	Somewhat concerned about climate change
Yes	60	Female	Undergraduate		Somewhat clearly	Yes	More automated cars	Agree	Strongly Agree	Agree	Disagree	Disagree	Neither Agree nor Disagree	Strongly Agree	7	6	1	5	2	4	3	Very concerned about climate change
Yes	30-34	Female	Community College/ Technical College		Somewhat clearly	Yes	cars will be driving themselves. cleaner energy	Disagree	Strongly Agree	Agree	Disagree	Agree	Strongly Disagree	Disagree	7	4	6	5	3	2	1	Not too concerned about climate change
Yes	30-34	Female	Other (please specify)	11th grade education	Not at all clearly	Yes	Hubbercrafts,rockets,space shuttle round trip	Strongly Agree	Strongly Agree	Strongly Disagree	Neither Agree nor Disagree	Strongly Disagree	Strongly Agree	Strongly Agree	2	4	5	6	1	3	7	Somewhat concerned about climate change	Good luck!
Yes	30-34	Male	Master's Degree		Not at all clearly	Yes	Energy efficient, armed travel, faster travel at cheaper price	Neither Agree nor Disagree	Agree	Strongly Agree	Agree	Agree	Neither Agree nor Disagree	Disagree	5	4	3	6	7	2	1	Not at all concerned about climate change
Yes	40-49	Male	Undergraduate		Not very clearly	Yes	Automation in aircraft	Agree	Neither Agree nor Disagree	Agree	Strongly Disagree	Disagree	Disagree	Neither Agree nor Disagree	5	4	3	6	1	7	2	Very concerned about climate change
Yes	60	Male	Community College/ Technical College		Somewhat clearly	Yes	Electric or hydrogen fueled forms of ground transportation. Ram jet technology for long distant flight.	Neither Agree nor Disagree	Strongly Agree	Agree	Agree	Agree	Disagree	Neither Agree nor Disagree	6	5	2	7	1	3	4	Very concerned about climate change
Yes	50-59	Female	Master's Degree		Not very clearly	I don't know	I might be alone.	Neither Agree nor Disagree	Strongly Agree	Neither Agree nor Disagree	Agree	Neither Agree nor Disagree	Agree	Agree	4	3	5	6	2	7	1	Very concerned about climate change
Yes	20-24	Male	High School Diploma		Not at all clearly	Yes	Probably faster and more efficient, such as travel has progressed in the past years in the same fashion.	Neither Agree nor Disagree	Strongly Agree	Strongly Agree	Neither Agree nor Disagree	Neither Agree nor Disagree	Strongly Disagree	Agree	2	4	3	7	5	1	6	Somewhat concerned about climate change
Yes	18-19	Female	High School Diploma		Not very clearly	Yes	Right now we don't use sustainable energy to travel. When the oil runs out we will have to figure out something else.	Neither Agree nor Disagree	Agree	Agree	Neither Agree nor Disagree	Neither Agree nor Disagree	Disagree	Agree	7	2	1	6	3	5	4	Somewhat concerned about climate change
Yes	20-24	Female	High School Diploma		Not at all clearly	Yes	More high tech	Neither Agree nor Disagree	Agree	Strongly Agree	Strongly Agree	Neither Agree nor Disagree	Agree	Disagree	2	5	7	6	4	1	3	Very concerned about climate change
Yes	20-24	Male	Community College/ Technical College		Not at all clearly	Yes	Completely different fuel consumption and probably completely different materials will be used in manufacturing cars.	Disagree	Strongly Agree	Agree	Disagree	Agree	Strongly Disagree	Disagree	2	1	4	6	7		3	Not at all concerned about climate change
Yes	20-24	I'd rather not say	High School Diploma		Not very clearly	I don't know	Good I guess I don't know	Neither Agree nor Disagree	Neither Agree nor Disagree	Neither Agree nor Disagree	Neither Agree nor Disagree	Neither Agree nor Disagree	Neither Agree nor Disagree	Neither Agree nor Disagree
Yes	60	Female	Undergraduate		Somewhat clearly	Yes	All automatic driverless vehicles and more mass transit	Neither Agree nor Disagree	Agree	Agree	Disagree	Neither Agree nor Disagree	Disagree	Strongly Agree	7	3	2	6	1	4	5	Very concerned about climate change	Most concerned about over-population. I see it as the cause of every other problem/concern this survey had listed. Without population control nothing will be fixed by any manner.
Yes	60	Female	Undergraduate		Somewhat clearly	Yes	Self driving cars, fast trains	Neither Agree nor Disagree	Strongly Agree	Agree	Agree	Strongly Disagree	Disagree	Agree	6	4	2	7	1	5	3	Very concerned about climate change	Petroleum will be scarcer. Hence alternate sources of electricity to run the trains and cars. Nuclear., tidal.
Yes	30-34	Female	High School Diploma		Not very clearly	Yes	maybe because of our technologies today it will be big different than 2050	Agree	Neither Agree nor Disagree	Neither Agree nor Disagree	Disagree	Agree	Disagree	Disagree			5	6			7	Very concerned about climate change
Yes	50-59	Female	Community College/ Technical College		Somewhat clearly	Yes	More electric vehicles, hopefully an integrated mass transit system linking all cities.	Neither Agree nor Disagree	Strongly Disagree	Strongly Agree	Disagree	Agree	Agree	Neither Agree nor Disagree	7	4	1	3	2	5	6	Very concerned about climate change	i hope we make it, and if he wins...so so sorry about Trump.
Yes	40-49	Female			Not very clearly	Yes
Yes	25-29	Female	Community College/ Technical College		Very clearly	Yes	fast, more efficient, less accidents, less human error	Strongly Disagree	Strongly Agree	Agree	Neither Agree nor Disagree	Agree	Neither Agree nor Disagree	Disagree	3	5	7	4	6	2	1	Not at all concerned about climate change
Yes	20-24	Female	Master's Degree		Not very clearly	Yes	There will be more innovation and different methods of getting to places	Disagree	Neither Agree nor Disagree	Neither Agree nor Disagree	Disagree	Neither Agree nor Disagree	Neither Agree nor Disagree	Neither Agree nor Disagree	4	5	6	7	1	2	3	Somewhat concerned about climate change
Yes	60	Female	Undergraduate		Not very clearly	Yes	No idea	Neither Agree nor Disagree	Agree	Agree	Neither Agree nor Disagree	Agree	Agree	Agree	3	4	6	2	7	5	1	Climate change does not exist	Nope
Yes	50-59	Female	Community College/ Technical College		Not very clearly	I don't know	I hope modes of travel will have improved but I see no real indication of that now.	Neither Agree nor Disagree	Neither Agree nor Disagree	Strongly Agree	Disagree	Neither Agree nor Disagree	Neither Agree nor Disagree	Agree	4	3	2	6	1	5	7	Very concerned about climate change
Yes	20-24	Male	Undergraduate		Not very clearly	Yes	We'll probably advance a bit in space travel. Maybe average people will be in space. Hopefully, trains and other forms of public transportation will run more efficiently.	Neither Agree nor Disagree	Agree	Strongly Agree	Agree	Agree	Disagree	Neither Agree nor Disagree	5	2	4	7	1	6	3	Very concerned about climate change	Science and technology are certainly things that need to grow. However, there are ethical boundaries we should not cross.
Yes	20-24	Female	Undergraduate		Not very clearly	Yes	It'll be faster and more convenient	Agree	Disagree	Agree	Neither Agree nor Disagree	Disagree	Agree	Neither Agree nor Disagree	5	6	4	3	2	7	1	Somewhat concerned about climate change
Yes	35-39	Female	Master's Degree		Somewhat clearly	No		Neither Agree nor Disagree	Strongly Agree	Strongly Agree	Disagree	Neither Agree nor Disagree	Neither Agree nor Disagree	Agree	6	4	1	3	2	7	5	Somewhat concerned about climate change	hmm.......i guess I have less concern as I am not the one who will develop forms of sequestration, rather, a [erson working to reduce my carbon footprint. If you could encourage the US to work on packaging law, that would be awesome. We produce too much waste.
Yes	50-59	Female	Community College/ Technical College		Not at all clearly	Yes	We are so advanced in technology I take vacations every year and things are different every year	Disagree	Strongly Agree	Strongly Agree	Strongly Agree	Strongly Agree	Strongly Disagree	Agree	7	3	6	5	4	2	1	Somewhat concerned about climate change
Yes	25-29	Male	Undergraduate		Somewhat clearly	No		Neither Agree nor Disagree	Agree	Neither Agree nor Disagree	Agree	Agree	Strongly Agree	Agree	1	5	2	3	6	7	4	Somewhat concerned about climate change
Yes	50-59	Female	Undergraduate		Somewhat clearly	Yes	More public transit options and more people using it. We should be phasing out cars now and encouraging light rail, trolley systems, cycling, etc.	Agree	Neither Agree nor Disagree	Strongly Agree	Disagree	Strongly Disagree	Neither Agree nor Disagree	Agree	7	2	3	5	1	4	6	Very concerned about climate change	I think the corporations who contribute to environmental degradation should be required to pay for restoring ecosystems, cleaning water supplies, and other ways of mitigating these climate-related disasters. They broke it, they should fix it.
Yes	35-39	Male	Undergraduate		Somewhat clearly	Yes	Faster and larger commuter transit. Less gasoline.	Strongly Disagree	Neither Agree nor Disagree	Agree	Agree	Agree	Disagree	Agree	6	2	1	7	4	3	5	Not too concerned about climate change	Please update me on future research via email: matt.slezak@ymail.com Thank you...
Yes	40-49	Female	High School Diploma		Not very clearly	Yes	faster, more crowded	Neither Agree nor Disagree	Agree	Disagree	Strongly Disagree	Disagree	Disagree	Disagree	6	4	5	2	1	3	7	Very concerned about climate change	no
Yes	35-39	Male	Undergraduate		Somewhat clearly	Yes	AUTOMATED TRAVEL VIA CAR SERVICES WITH NO DRIVER FOR LOCAL AND TRAIN OR BUS FOR LONG DISTANCE TRAVEL	Neither Agree nor Disagree	Agree	Strongly Agree	Disagree	Agree	Agree	Agree	1	6	3	4	2	7	5	Very concerned about climate change
Yes	35-39	Female	High School Diploma		Not very clearly	Yes	More Technology	Disagree	Neither Agree nor Disagree	Agree	Disagree	Agree	Disagree	Neither Agree nor Disagree	1	5	6	4	7	3	2	Not at all concerned about climate change
Yes	30-34	Female	Other (please specify)	Some High School	Not at all clearly	I don't know	Don't Know	Strongly Agree	Agree	Neither Agree nor Disagree	Strongly Disagree	Strongly Disagree	Neither Agree nor Disagree	Neither Agree nor Disagree	3	2	6	7	4	5	1	Very concerned about climate change
Yes
Yes	30-34	Female	Community College/ Technical College		Somewhat clearly	Yes	more computerized self operated modes of transportation with higher success rates in safety and eco friendly options	Neither Agree nor Disagree	Agree	Disagree	Neither Agree nor Disagree	Agree	Disagree	Agree	2	4	5	6	7	3	1	Somewhat concerned about climate change
Yes	35-39	Female	Community College/ Technical College		Not very clearly	Yes	Air travel by car	Strongly Disagree	Strongly Agree	Disagree	Neither Agree nor Disagree	Strongly Agree	Neither Agree nor Disagree	Neither Agree nor Disagree	5	4	6	3	7	2	1	Somewhat concerned about climate change
Yes	35-39	Female	Master's Degree		Not at all clearly	Yes	Self driving cars, better public transportation, more traffic, deteriorating roads, better safety, eco friendly fuels	Neither Agree nor Disagree	Agree	Agree	Disagree	Disagree	Disagree	Strongly Agree	7	3	2	6	5	4	1	Somewhat concerned about climate change
Yes	18-19	Male	Undergraduate		Not very clearly	Yes	Faster planes like concorde but efficient. More transit options focus of public transit in the united states	Disagree	Strongly Agree	Disagree	Neither Agree nor Disagree	Agree	Agree	Strongly Agree	7	6	2	3	1	5	4	Very concerned about climate change
Yes	18-19	Female	Undergraduate		Not at all clearly	Yes	I think its alsome	Neither Agree nor Disagree	Strongly Agree	Neither Agree nor Disagree	Strongly Agree	Neither Agree nor Disagree	Strongly Agree	Neither Agree nor Disagree
Yes	30-34	Female	Other (please specify)	Some High School	Not at all clearly	I don't know		Strongly Agree	Strongly Agree	Neither Agree nor Disagree	Strongly Disagree	Strongly Disagree	Neither Agree nor Disagree	Neither Agree nor Disagree
Yes	30-34	Male	Other (please specify)	Graduate	Somewhat clearly	I don't know	Climate, Tec knowledge, Living style	Strongly Agree	Agree	Agree	Strongly Disagree	Strongly Agree	Neither Agree nor Disagree	Agree							1	Very concerned about climate change	stop deforestation, and plant trees as much as possible
Yes	60	Male	PhD		Very clearly	Yes	MORE ADVANCE..	Strongly Agree	Strongly Agree	Strongly Agree	Strongly Agree	Strongly Agree	Strongly Agree	Strongly Agree	7	2	1	3	4	5	6	Climate change does not exist
Yes	40-49	Female	High School Diploma		Not at all clearly	Yes	Technology	Disagree	Agree	Agree	Agree	Neither Agree nor Disagree	Agree	Agree	7	1	2	3	4	6	5	Not at all concerned about climate change
Yes	50-59	Female	Other (please specify)	3 years college	Not very clearly	Yes
Yes	20-24	Female	Undergraduate		Not very clearly	Yes	FASTER AND MORE ENERGY EFFICIENT	Agree	Strongly Agree	Strongly Agree	Strongly Disagree	Neither Agree nor Disagree	Disagree	Strongly Agree	4	6	2	3	1	7	5	Very concerned about climate change
Yes	20-24	Male	Master's Degree		Not at all clearly	I don't know	is different because technology in 2050 is different because then now	Agree	Agree	Agree	Agree	Agree	Agree	Agree	2	6	3	7	5	4	1	Very concerned about climate change	none
Yes	50-59	Female	Community College/ Technical College		Not at all clearly	Yes	Flying cars, solar-powered vehicles, self-driving vehicles	Disagree	Strongly Agree	Strongly Agree	Disagree	Agree	Strongly Disagree	Disagree	7	5	3	2	4	1	6	Very concerned about climate change
Yes	20-24	Male	High School Diploma		Not very clearly	Yes	A lot of computer controlled vehicles.	Strongly Agree	Disagree	Strongly Agree	Strongly Disagree	Strongly Disagree	Disagree	Strongly Agree	7	3	5	1	4	2	6	Somewhat concerned about climate change
Yes	50-59	Female	Undergraduate		Not at all clearly	Yes	By that time I envision flying cars, like The Jetsons	Neither Agree nor Disagree	Agree	Strongly Agree	Neither Agree nor Disagree	Neither Agree nor Disagree	Neither Agree nor Disagree	Neither Agree nor Disagree	6	5	3	4	7	2	1	Not at all concerned about climate change
Yes	40-49	Male	Postgraduate diploma/ certificate		Very clearly	Yes	Different countries are going to have more security added to the traveling requirements in their country	Strongly Disagree	Strongly Agree	Agree	Disagree	Disagree	Strongly Disagree	Disagree	5	4	7	2	6	3	1	Somewhat concerned about climate change	Climate change will be a gradual change over not overnight, if overnight change is sought then it will fail.
Yes	35-39	Other	Community College/ Technical College		Not very clearly	Yes	Hover crafts and shit	Strongly Disagree	Strongly Agree	Neither Agree nor Disagree	Strongly Agree	Strongly Agree	Strongly Agree	Agree	5	3	6	7	4	2	1	Not at all concerned about climate change
Yes	50-59	Female	Postgraduate diploma/ certificate		Somewhat clearly	Yes	better cars,airplane
Yes	25-29	Female	Postgraduate diploma/ certificate		Not at all clearly	Yes	Safer, quicker, hopefully more international and convenient for everyone including the disabled	Disagree	Strongly Agree	Agree	Agree	Agree	Disagree	Disagree	3	2	5	7	1	6	4	Somewhat concerned about climate change
Yes	30-34	Female	Community College/ Technical College		Not very clearly	Yes	Self driving pods, with our identity tracked everywhere we go.	Disagree	Neither Agree nor Disagree	Strongly Agree	Neither Agree nor Disagree	Agree	Neither Agree nor Disagree	Disagree	5	6	4	1	7	3	2	Not too concerned about climate change
Yes	18-19	Female	Undergraduate		Not at all clearly	I don't know	I don't know	Neither Agree nor Disagree	Strongly Agree	Disagree	Strongly Agree	Neither Agree nor Disagree	Neither Agree nor Disagree	Neither Agree nor Disagree
Yes	20-24	Female	Community College/ Technical College		Somewhat clearly	Yes	self driving cars	Neither Agree nor Disagree	Agree	Agree	Disagree	Neither Agree nor Disagree	Neither Agree nor Disagree	Disagree	6	3	7	5	1	4	2	Very concerned about climate change
Yes	25-29	Other	Postgraduate diploma/ certificate		Not very clearly	I don't know	I think it may be electric cars or something green lol	Agree	Neither Agree nor Disagree	Neither Agree nor Disagree	Neither Agree nor Disagree	Agree	Neither Agree nor Disagree	Strongly Agree	2	5	6	7	4	3	1	Somewhat concerned about climate change
Yes	25-29	Female	Community College/ Technical College		Not very clearly	Yes	By then I expect all vehicles to be hybrids. I also expect maybe hovering vehicles I hope!	Agree	Strongly Agree	Strongly Disagree	Agree	Strongly Agree	Neither Agree nor Disagree	Disagree	5	1	6	7	4	3	2	Very concerned about climate change
Yes	20-24	Female	Undergraduate		Somewhat clearly	Yes	Yes.Charge is change	Agree	Strongly Agree	Neither Agree nor Disagree	Agree	Strongly Agree	Strongly Agree	Agree	1		3	6	5	7	4	Somewhat concerned about climate change	No
Yes	40-49	Female	High School Diploma		Somewhat clearly	No		Disagree	Strongly Agree	Disagree	Strongly Disagree	Agree	Agree	Disagree	4	3	1	6	2	7	5	Very concerned about climate change
Yes	20-24	Female	Undergraduate		Somewhat clearly	Yes	i hope it's more eco friendly then now a days. definitely don't think they'll be flying cars or anything crazy like that yet.	Agree	Strongly Agree	Agree	Disagree	Neither Agree nor Disagree	Strongly Disagree	Neither Agree nor Disagree	3	4	2	7	1	5	6	Very concerned about climate change
Yes	40-49	Male	Community College/ Technical College		Not very clearly	Yes	More government restriction. Possible space travel.	Agree	Neither Agree nor Disagree	Strongly Agree	Neither Agree nor Disagree	Disagree	Neither Agree nor Disagree	Neither Agree nor Disagree	7	4	2	6	1	3	5	Very concerned about climate change
Yes
Yes	35-39	Male	Community College/ Technical College		Somewhat clearly	Yes	Probably more high speed travel options. Trains, computer driven cars, and pods traveling in tubes.	Agree	Agree	Strongly Agree	Disagree	Neither Agree nor Disagree	Disagree	Neither Agree nor Disagree	7	5	4	1	2	3	6	Very concerned about climate change	N/a
Yes	30-34	Female	Postgraduate diploma/ certificate		Somewhat clearly	No		Strongly Agree	Strongly Disagree	Neither Agree nor Disagree	Agree	Neither Agree nor Disagree	Strongly Disagree	Strongly Disagree			4		1	5	7	Climate change does not exist	I don't know why I was asked about AIDS or some of those other questions because there should have been a yes or no answer or an extremely yes or an extremely now not the number because I didn't understand if one was no or seven was yes
Yes	18-19	Female	Undergraduate		Not very clearly	Yes	I think that technology will have advanced a lot by then to have better and faster travel.	Agree	Strongly Agree	Agree	Disagree	Agree	Disagree	Disagree	4	5	7	6	2	3	1	Very concerned about climate change
Yes	35-39	Female	Undergraduate		Not very clearly	Yes
Yes	60	Female	Undergraduate		Not very clearly	Yes	Will travel in space	Strongly Disagree	Strongly Agree	Agree	Disagree	Agree	Agree	Neither Agree nor Disagree	7	3	5	4	6	2	1	Not too concerned about climate change
Yes	40-49	Female	Master's Degree		Somewhat clearly	Yes	Easier, more flexible and less expensive	Agree	Disagree	Strongly Agree	Disagree	Agree	Neither Agree nor Disagree	Neither Agree nor Disagree	7	6	4	5	1	3	2	Very concerned about climate change
Yes	20-24	Female	High School Diploma		Not very clearly	Yes	I hope that the cars we use are much more fuel efficient, or on electrical power that has advanced to actually be used for a long time. Hopefully we also have many self driving cars to reduce the rate of accidents, and that public transport is much more widely available to reduce traffic as well as saving gas if we are still using that.	Agree	Strongly Agree	Strongly Agree	Disagree	Neither Agree nor Disagree	Strongly Disagree	Neither Agree nor Disagree	7	3	5	4	1	2	6	Very concerned about climate change
Yes	50-59	Female	Other (please specify)	some college	Not very clearly	Yes	faster planes, better security, I think everyone will require a passport for travel	Strongly Disagree	Strongly Agree	Agree	Strongly Agree	Strongly Disagree	Neither Agree nor Disagree	Neither Agree nor Disagree	7	2	5	6	3	4	1	Very concerned about climate change
Yes	35-39	Male	High School Diploma		Somewhat clearly	Yes	Faster...longer...different modes	Disagree	Agree	Agree	Strongly Agree	Agree	Strongly Disagree	Strongly Disagree	6	4	7	5	2	3	1	Somewhat concerned about climate change
Yes	35-39	Male	Community College/ Technical College		Not at all clearly	No		Neither Agree nor Disagree	Neither Agree nor Disagree	Neither Agree nor Disagree	Neither Agree nor Disagree	Neither Agree nor Disagree	Neither Agree nor Disagree	Neither Agree nor Disagree
Yes	40-49	Male	Undergraduate		Not very clearly	Yes	Most vehicles will be largely autonomous, hybrid electric, modular, smaller & lighter.	Neither Agree nor Disagree	Agree	Strongly Agree	Disagree	Strongly Disagree	Strongly Agree	Strongly Agree	7	3	2	4	1	6	5	Very concerned about climate change	Would love to see carbon taxes, more bike friendly infrastructure and a shweeb network in most cities.
Yes	50-59	Female	Master's Degree		Not very clearly	Yes	Mode of transportation	Strongly Disagree	Strongly Agree	Neither Agree nor Disagree	Neither Agree nor Disagree	Strongly Agree	Strongly Disagree	Strongly Disagree	7		5	4		2	1	Somewhat concerned about climate change
Yes	50-59	Female	Community College/ Technical College		Somewhat clearly	Yes	should be faster and cleaner (environmentally) Probably more expensive	Neither Agree nor Disagree	Strongly Agree	Strongly Agree	Neither Agree nor Disagree	Agree	Disagree	Strongly Disagree	7	4	3	2	1	5	6	Very concerned about climate change
Yes	50-59	Female	Other (please specify)	MBA/JD	Somewhat clearly	Yes	Automated vehicles, including personal,and public transportation	Strongly Disagree	Agree	Agree	Neither Agree nor Disagree	Agree	Neither Agree nor Disagree	Agree	7	3	2	5	6	4	1	Not too concerned about climate change	N/A
Yes	40-49	Female	Undergraduate		Somewhat clearly	Yes	It won't require me being conscious for one thing! (Hate driving) it will be faster, more efficient and far safer	Strongly Disagree	Strongly Agree	Disagree	Disagree	Strongly Agree	Strongly Disagree	Disagree	6	5	3	2	1	4	7	Very concerned about climate change	Government (s) need to create more incentives for environmental responsibility.
Yes	20-24	Female	High School Diploma		Not at all clearly	Yes	Advanced technology (smart cars/planes), less work available for bus/cab drivers. More eco-friendly energy use. Less deaths and accidents from human error. Increased road safety for bicycle riders (illuminated roads and bike paths).	Neither Agree nor Disagree	Strongly Agree	Agree	Neither Agree nor Disagree	Neither Agree nor Disagree	Strongly Disagree	Disagree	7	4	5	6	2	3	1	Very concerned about climate change
Yes	50-59	Female	Undergraduate		Not very clearly	Yes	Large technical advancements	Disagree	Agree	Agree	Disagree	Disagree	Agree	Strongly Agree	7	5	2	3	1	6	4	Very concerned about climate change
Yes	50-59	Female	Community College/ Technical College		Not very clearly	Yes	There will be "air" cars like is shown in the cartoon "The Jetsons"	Strongly Disagree	Neither Agree nor Disagree	Strongly Agree	Agree	Agree	Disagree	Agree	7	6	5	3	4	2	1	Somewhat concerned about climate change
Yes	50-59	Female	High School Diploma		Not very clearly	Yes	I think it will be more automated	Neither Agree nor Disagree	Agree	Agree	Disagree	Neither Agree nor Disagree	Disagree	Agree	7	5	4	2	3	6	1	Somewhat concerned about climate change
Yes	18-19	Female	High School Diploma		Not very clearly	Yes	If it isn't flying, maybe solar powered cars	Disagree	Agree	Neither Agree nor Disagree	Disagree	Agree	Neither Agree nor Disagree	Neither Agree nor Disagree	4	2	5	6	3	1	7	Very concerned about climate change
Yes	60	Female	Undergraduate		Not very clearly	Yes	No fossil fuel cars that do not touch the ground	Disagree	Agree	Strongly Agree	Disagree	Agree	Disagree	Disagree	6	4	5	1	2	7	3	Very concerned about climate change	We are killing our planet. Have no respect for the earth & all its creatures.
Yes	60	Male	Other (please specify)	Bachelor of Science	Not very clearly	Yes	There may be trips to the moon.	Disagree	Agree	Agree	Neither Agree nor Disagree	Agree	Disagree	Disagree	4		2	7	5	6	1	Somewhat concerned about climate change
Yes	20-24	Female	Community College/ Technical College
Yes	40-49	Female	Master's Degree		Somewhat clearly	Yes	I suspect there will be more light/high speed rail. Less individual cars. More cars 'on demand.' More environmentally conscious means.	Neither Agree nor Disagree	Agree	Agree	Strongly Disagree	Neither Agree nor Disagree	Disagree	Agree	6	4	1	3	2	5	7	Very concerned about climate change
Yes	30-34	Female	Community College/ Technical College		Not very clearly	Yes	Faster and cheaper	Agree	Agree	Strongly Agree	Agree	Agree	Strongly Disagree	Agree	7	5	4	3	1	2	6	Very concerned about climate change
Yes	25-29	Female	Undergraduate		Somewhat clearly	Yes	teleport	Neither Agree nor Disagree	Agree	Neither Agree nor Disagree	Strongly Agree	Agree	Agree	Neither Agree nor Disagree	4	2	5	6	1	7	3	Very concerned about climate change
Yes	60	Female	Postgraduate diploma/ certificate		Not at all clearly	Yes	Saw a commercial for Emirates Airline today, as well as driverless cars, so travelling will most likely be different.	Disagree	Agree	Agree	Neither Agree nor Disagree	Agree		Neither Agree nor Disagree	6	7	5	4	2	3	1		FYI: Before retiring I earned $69000, after retiring I earn $25000. If it wasn't for some health issues, I wish I was still working, but not a stress job.
Yes	25-29	Female	Master's Degree		Somewhat clearly	Yes	Less controlled by humans (self driving cars and the like) and safer, more options for high speed travel on land, better environmental impact	Strongly Disagree	Agree	Agree	Disagree	Agree	Disagree	Neither Agree nor Disagree	3	5	6	7	1	4	2	Very concerned about climate change
Yes	35-39	Male	Undergraduate		Very clearly	Yes	Flying cars	Strongly Agree	Strongly Agree	Agree	Disagree	Strongly Agree	Disagree	Neither Agree nor Disagree	4	3	7	2	1	5	6	Very concerned about climate change
Yes	40-49	Female	Master's Degree		Not at all clearly	No		Agree	Disagree	Disagree	Disagree	Disagree	Disagree	Disagree	1	4	2	3	5	6	7	Not too concerned about climate change
Yes	60	Female	Master's Degree		Not very clearly	No		Agree	Neither Agree nor Disagree	Agree	Disagree	Disagree	Agree	Agree	7	3	1	6	2	4	5	Very concerned about climate change	Thank you for this survey.
Yes	35-39	Female	Undergraduate		Somewhat clearly	Yes	More safety, more high speed rail and flights	Agree	Neither Agree nor Disagree	Agree	Disagree	Disagree	Disagree	Strongly Agree	7	6	2	5	1	3	4	Very concerned about climate change
Yes	18-19	Female	Community College/ Technical College		Not very clearly	Yes	I believe that by the year 2050 traveling will have changed in three major ways. I believe that it will be more energy efficient. I am confident that travel safety will have significantly improved as well. I am concerned though that by the year 2050, traveling will be so tailored to human convenience that many people will lack important driving skills despite the ease of new models and forms of t…	Neither Agree nor Disagree	Neither Agree nor Disagree	Strongly Agree	Disagree	Neither Agree nor Disagree	Neither Agree nor Disagree	Agree	7	3	4	6	2	1	5	Very concerned about climate change
Yes	60	Male	Undergraduate		Somewhat clearly	Yes	Automation, solar and nuclear power
Yes	30-34	Male	Undergraduate		Somewhat clearly	Yes	I think all the traditional modes of transportation will still be essentially the same but the onset of autonomous vehicles and AI will have a great impact on the human experience	Disagree	Strongly Agree	Strongly Agree	Agree	Strongly Agree	Neither Agree nor Disagree	Agree	5	3	1	6	2	7	4	Very concerned about climate change
Yes	30-34	Female	High School Diploma		Somewhat clearly	Yes	Modernized X 10	Neither Agree nor Disagree	Disagree	Strongly Agree	Strongly Disagree	Agree	Agree	Strongly Agree
Yes	60	Female	Master's Degree		Somewhat clearly	Yes	We will not drive cars ourselves anymore, they will drive themselves High speed rail will be	Neither Agree nor Disagree	Agree	Agree	Neither Agree nor Disagree	Agree	Neither Agree nor Disagree	Disagree	7	3	1	6	2	4	5	Very concerned about climate change
Yes	40-49	Male	Postgraduate diploma/ certificate		Somewhat clearly	Yes	Cars will be cheaper to drive. New innovative design and engines. Less noisy...no pollution...and maybe flying	Agree	Agree	Neither Agree nor Disagree	Neither Agree nor Disagree	Agree	Disagree	Neither Agree nor Disagree	6	4	5	7	3	2	1	Somewhat concerned about climate change
Yes	40-49	Female	Master's Degree		Somewhat clearly	Yes	More sustainable options; more public transportation	Neither Agree nor Disagree	Agree	Agree	Neither Agree nor Disagree	Neither Agree nor Disagree	Disagree	Neither Agree nor Disagree	5	3	2	6	1	4	7	Very concerned about climate change
Yes	18-19	Female	Other (please specify)	in college	Somewhat clearly	Yes	automatic transportation	Disagree	Agree	Agree	Neither Agree nor Disagree	Agree	Disagree	Disagree	7	6	4	5	1	3	2	Somewhat concerned about climate change
Yes	25-29	Female	Undergraduate		Not at all clearly	Yes	Different kinds of cars that can do different things then cars do now	Strongly Disagree	Agree	Neither Agree nor Disagree	Neither Agree nor Disagree	Agree	Neither Agree nor Disagree	Agree	6	4	7	5	1	3	2	Somewhat concerned about climate change
Yes	20-24	Male	High School Diploma		Not at all clearly	Yes	Hovering cars	Strongly Agree	Neither Agree nor Disagree	Neither Agree nor Disagree	Strongly Disagree	Disagree	Neither Agree nor Disagree	Neither Agree nor Disagree	5	2	4	7	3	1	6	Somewhat concerned about climate change
Yes	40-49	Female	Master's Degree		Not at all clearly	Yes	Not relying on fossil fuels, different modes available, space travel	Agree	Agree	Strongly Agree	Disagree	Agree	Disagree	Agree	7	5	1	3	4	2	6	Somewhat concerned about climate change
Yes	20-24	Female	High School Diploma		Not at all clearly	Yes	Flying Cars, self-driving cars	Disagree	Agree	Agree	Disagree	Agree	Agree	Agree	7	2	1	5	3	6	4	Very concerned about climate change
Yes	50-59	Female	Undergraduate		Not very clearly	Yes	I think all cars will be electric, or some other environmentally friendly form of fuel. I also think all cars will use computerized driving, by speaking coordinates to an in-car computer, and all people in the car will be passengers. A child would be able to operate the vehicle, as long as he or she could read and operate a computer. I also think all these vehicles will be "public"	Neither Agree nor Disagree	Agree	Agree	Disagree	Agree	Disagree	Agree	3	5	4	1	7	6	2	Not too concerned about climate change	The modification of our food supply is our greatest threat.
Yes	40-49	Male	High School Diploma		Not very clearly	I don't know	None	Agree	Agree	Agree	Neither Agree nor Disagree	Agree	Agree	Agree								Climate change does not exist	I am diabetes yes or ?
Yes	60	Female	PhD		Somewhat clearly	Yes	like the jetsons	Strongly Disagree	Neither Agree nor Disagree	Agree	Neither Agree nor Disagree	Agree	Disagree	Agree	6	3	5	7	4	1	2	Very concerned about climate change
Yes	18-19	Other	High School Diploma		Not at all clearly	Yes	Faster and easier	Neither Agree nor Disagree	Neither Agree nor Disagree	Agree	Disagree	Disagree	Disagree	Agree	5	3	1	6	2		4	Somewhat concerned about climate change
Yes	20-24	Female	Other (please specify)	Some college	Somewhat clearly	Yes	I think cars will be more fuel efficient and our carbon footprint will shrink.	Neither Agree nor Disagree	Agree	Neither Agree nor Disagree	Disagree	Agree	Disagree	Neither Agree nor Disagree	5	4	3	7	6	2	1	Somewhat concerned about climate change
Yes	20-24	Female	High School Diploma		Not at all clearly	Yes	I would hope traveling would be more safe than it is in 2015. With the attacks in airports, it is not a good time to travel.	Disagree	Agree	Neither Agree nor Disagree	Agree	Agree	Neither Agree nor Disagree	Neither Agree nor Disagree	6	7	4	5	2	3	1	Very concerned about climate change
Yes	60	Male	Community College/ Technical College		Not very clearly	Yes	Much less expensive, faster, safer, more enjoyable	Neither Agree nor Disagree	Strongly Agree	Strongly Agree	Strongly Agree	Strongly Agree	Strongly Disagree	Strongly Disagree	4	3	2	7	6	5	1	Not too concerned about climate change	Sort of a biased survey
Yes	20-24	Female	High School Diploma		Not very clearly	I don't know	Different means of traveling	Disagree	Neither Agree nor Disagree	Neither Agree nor Disagree	Neither Agree nor Disagree	Disagree	Neither Agree nor Disagree	Neither Agree nor Disagree	7	5	6	2	4	3	1	Somewhat concerned about climate change
Yes	40-49	Female	Undergraduate		Not very clearly	Yes	More technology, different ways to travel. Maybe bullet trains, massive speed boats, faster planes. Vacations to the moon.	Neither Agree nor Disagree	Agree	Agree	Agree	Neither Agree nor Disagree	Disagree	Disagree	1	2	3	7	6	4	5	Very concerned about climate change
Yes	35-39	Male	High School Diploma		Somewhat clearly	No		Neither Agree nor Disagree	Neither Agree nor Disagree	Agree	Disagree	Neither Agree nor Disagree	Disagree	Disagree	5	3	4	7	6	1	2	Not too concerned about climate change
Yes	60	Female	High School Diploma		Not at all clearly	Yes	It will be by high speed rail or space crafts	Strongly Disagree	Strongly Agree	Neither Agree nor Disagree	Strongly Disagree	Agree	Disagree	Neither Agree nor Disagree	5	7	6	3	4	2	1	Very concerned about climate change
Yes	50-59	Female	Postgraduate diploma/ certificate		Not at all clearly	Yes	More computerized	Strongly Disagree	Neither Agree nor Disagree	Agree	Neither Agree nor Disagree	Strongly Agree	Disagree	Agree	7	2	3	1	6	5	4	Not too concerned about climate change	God is in control
Yes	50-59	Female	Master's Degree		Very clearly	Yes		Disagree	Agree	Agree	Disagree	Agree	Strongly Disagree	Disagree	5	4	6	7	1	2	3	Very concerned about climate change
Yes	35-39	Female	High School Diploma		Not very clearly	I don't know		Neither Agree nor Disagree	Neither Agree nor Disagree	Neither Agree nor Disagree	Neither Agree nor Disagree	Agree	Neither Agree nor Disagree	Neither Agree nor Disagree								Not too concerned about climate change
Yes	30-34	Male	PhD		Somewhat clearly	Yes	More efficient and less manual operations	Neither Agree nor Disagree	Agree	Agree	Neither Agree nor Disagree	Agree	Disagree	Disagree	7	2	6	1	5	4	3	Not too concerned about climate change
Yes	50-59	Female	Master's Degree		Not very clearly	Yes	faster and safer without use of fossil fuel	Agree	Agree	Strongly Agree	Disagree	Strongly Disagree	Agree	Strongly Agree	7	4	2	5	1	6	3	Very concerned about climate change
Yes	20-24	Female	Community College/ Technical College		Very clearly	Yes	Less traffic	Strongly Disagree	Disagree	Strongly Disagree	Strongly Disagree	Agree	Strongly Agree	Strongly Agree	2	3	4	5	6	7	1	Somewhat concerned about climate change	None
Yes	30-34	Female	Community College/ Technical College		Not at all clearly	Yes	Vehicles will drive themselves and be less gas consumption	Neither Agree nor Disagree	Agree	Neither Agree nor Disagree	Neither Agree nor Disagree	Neither Agree nor Disagree	Neither Agree nor Disagree	Neither Agree nor Disagree	4	3	6	7	5	2	1	Not too concerned about climate change
Yes	60	Female	Master's Degree		Somewhat clearly	Yes	There should be hover vehicles available, and air travel should be faster. Perhaps there will be travel in space for those who can afford it.	Disagree	Agree	Strongly Agree	Agree	Agree	Disagree	Neither Agree nor Disagree	6	4	5	3	7	2	1	Not at all concerned about climate change	none
Yes	50-59	Female	Master's Degree		Not at all clearly	Yes	it will be faster and easier	Neither Agree nor Disagree	Agree	Neither Agree nor Disagree	Strongly Disagree	Neither Agree nor Disagree	Neither Agree nor Disagree	Neither Agree nor Disagree	6	3	2	7	1	4	5	Very concerned about climate change
Yes	30-34	Female	Undergraduate		Not very clearly	Yes
Yes	18-19	Female	Other (please specify)	Police academy	Very clearly	Yes	Flying cars	Strongly Disagree	Strongly Agree	Neither Agree nor Disagree	Strongly Disagree	Strongly Agree	Strongly Disagree	Neither Agree nor Disagree	6	7	3	5	2	4	1	Somewhat concerned about climate change
Yes	20-24	Female	Community College/ Technical College		Somewhat clearly	Yes	I don't know but it will be	Disagree	Disagree	Disagree	Neither Agree nor Disagree	Agree	Neither Agree nor Disagree	Neither Agree nor Disagree	2	3	5	4	7	6	1	Climate change does not exist
Yes	60	Female	Master's Degree		Not at all clearly	Yes
Yes	50-59	Male	High School Diploma		Somewhat clearly	Yes	better transportation	Neither Agree nor Disagree	Agree	Neither Agree nor Disagree	Neither Agree nor Disagree	Neither Agree nor Disagree	Neither Agree nor Disagree	Neither Agree nor Disagree	1	5	4	3	2	6	7	Somewhat concerned about climate change
Yes	50-59	Female	Undergraduate		Somewhat clearly	Yes	Smoother, but more crowded	Disagree	Neither Agree nor Disagree	Agree	Agree	Neither Agree nor Disagree	Disagree	Neither Agree nor Disagree	3	4	5	2	7	6	1	Not at all concerned about climate change
Yes	60	Female	Master's Degree		Not at all clearly	Yes	Can't even suggest how.	Strongly Disagree	Disagree	Agree	Strongly Disagree	Strongly Agree	Disagree	Strongly Agree	7	5	6	4	3	2	1	Somewhat concerned about climate change
Yes	50-59	Male	Undergraduate		Somewhat clearly	Yes	robotic cars	Neither Agree nor Disagree	Disagree	Agree	Agree	Neither Agree nor Disagree	Disagree	Neither Agree nor Disagree	6	2	4	1	7	5	3	Not at all concerned about climate change	climate change is a scam to tax citizens even further the bureaucrats pushing this will never give up their luxuries !
Yes	20-24	Male	High School Diploma		Somewhat clearly	Yes	may be more fast than now. the destination better than now	Agree	Agree	Strongly Agree	Agree	Strongly Agree	Disagree	Disagree				4	2	3		Somewhat concerned about climate change	in future, traveling cheap, easy, fast on the way, and the serve is better
Yes	50-59	Female	Community College/ Technical College		Not very clearly	Yes	There will be less gas power vehicles.	Neither Agree nor Disagree	Neither Agree nor Disagree	Neither Agree nor Disagree	Neither Agree nor Disagree	Agree	Disagree	Agree	5	1	4	6	7	2	3	Somewhat concerned about climate change
Yes	20-24	Female	Community College/ Technical College		Somewhat clearly	Yes	To technology wise and maybe be like those movies where the world I'd dead because of out selfish needs and wants and idiotic minds.	Agree	Disagree	Disagree	Strongly Disagree	Agree	Strongly Agree	Strongly Agree	7	5	1	3	2	4	6	Very concerned about climate change	I think people should care about the planet not only is it helping us stay alive... But we need every inch to survive . People just don't get it ...just because we dominate doesn't mean we are the only ones and the kings ...we are the destroyers of the planet .
Yes	20-24	Female	High School Diploma		Not at all clearly	Yes	Different fuels being used for cars. Maybe cars will also look different or we will only have electric cars. Public transportation will probably keep dwindling.	Neither Agree nor Disagree	Agree	Disagree	Strongly Disagree	Disagree	Neither Agree nor Disagree	Disagree	5	3	1	7	2	6	4	Very concerned about climate change
Yes	40-49	Female	High School Diploma		Not very clearly	Yes	Much faster	Neither Agree nor Disagree	Agree	Agree	Neither Agree nor Disagree	Agree	Disagree	Disagree	5	4	6	7	1	2	3	Very concerned about climate change
Yes	50-59	Female	Community College/ Technical College		Not very clearly	Yes	Hopefully it will be more economical & earth friendly.	Strongly Disagree	Strongly Agree	Agree	Disagree	Neither Agree nor Disagree	Neither Agree nor Disagree	Disagree	4	3	5	6	7	2	1	Not too concerned about climate change
Yes	40-49	Female	Undergraduate		Somewhat clearly	Yes	Cleaner fuel being used. Faster travel in all respects.	Agree	Agree	Agree	Strongly Disagree	Neither Agree nor Disagree	Neither Agree nor Disagree	Disagree	7	6	5	3	1	2	4	Very concerned about climate change
Yes	40-49	Female	Community College/ Technical College		Not at all clearly	Yes	automated, faster, safer	Strongly Disagree	Agree	Strongly Agree	Disagree	Agree	Agree	Disagree	7	5	4	3	2	6	1	Somewhat concerned about climate change
Yes	25-29	Male	High School Diploma		Not at all clearly	Yes	More expensive	Disagree	Neither Agree nor Disagree	Agree	Neither Agree nor Disagree	Agree	Neither Agree nor Disagree	Neither Agree nor Disagree	6	4	5	3	7	2	1	Not too concerned about climate change
Yes	40-49	Female	Undergraduate		Not very clearly	I don't know	Fuel efficiency	Disagree	Strongly Agree	Agree	Disagree	Agree	Disagree	Disagree	4	5	1	7	2	6	3	Somewhat concerned about climate change
Yes	30-34	Female	High School Diploma		Somewhat clearly	Yes	I see a lot more mass transit within city limits (not just metropolis). Hopefully quicker overall with more options available to get from point a to point b.	Agree	Agree	Strongly Agree	Neither Agree nor Disagree	Neither Agree nor Disagree	Disagree	Agree	4	6	2	3	1	7	5	Very concerned about climate change
Yes	25-29	Female	Master's Degree		Somewhat clearly	Yes	Technological advances, less fuel use and more electric based	Neither Agree nor Disagree	Agree	Strongly Agree	Neither Agree nor Disagree	Neither Agree nor Disagree	Neither Agree nor Disagree	Neither Agree nor Disagree	4	3	5	6	7	2	1	Not too concerned about climate change
Yes	60	Female	Undergraduate		Not very clearly	Yes	There will be more efficient fuels and high speed public transportation will be improved in cities that now have it and built in cities that don't. Travel times will be much shorter.	Strongly Disagree	Strongly Agree	Agree	Disagree	Agree	Disagree	Agree	6	2	4	7	1	3	5	Somewhat concerned about climate change
Yes	30-34	Male	High School Diploma		Not at all clearly	No		Neither Agree nor Disagree	Neither Agree nor Disagree	Neither Agree nor Disagree	Neither Agree nor Disagree	Neither Agree nor Disagree	Neither Agree nor Disagree	Neither Agree nor Disagree	1	2	3	4	5	6	7	Not too concerned about climate change
Yes	25-29	Female	High School Diploma		Not very clearly	Yes	Carw will become more advanced	Disagree	Strongly Agree	Agree	Neither Agree nor Disagree	Strongly Agree	Strongly Disagree	Disagree	2	6	7	5	3	4	1	Somewhat concerned about climate change
Yes	50-59	Female	High School Diploma		Not very clearly	I don't know		Neither Agree nor Disagree	Agree	Agree	Disagree	Agree	Disagree	Neither Agree nor Disagree	7	1	3	6	2	5	4	Very concerned about climate change
Yes	18-19	Female	High School Diploma		Not very clearly	Yes	So many more people will be traveling because there will be more people on earth in the year 2050, so traveling will be much more of a hassle.	Strongly Disagree	Agree	Disagree	Agree	Strongly Agree	Disagree	Agree	7	6	1	3	2	5	4	Very concerned about climate change
Yes	20-24	Female	Undergraduate		Somewhat clearly	Yes	Really fast planes and trains that connect everywhere.	Neither Agree nor Disagree	Agree	Strongly Agree	Neither Agree nor Disagree	Neither Agree nor Disagree	Neither Agree nor Disagree	Neither Agree nor Disagree	4	3	2	7	1	5	6	Very concerned about climate change
Yes	20-24	Female	Undergraduate		Not very clearly	Yes	More efficient, faster, more options, cheaper	Disagree	Strongly Agree	Agree	Disagree	Agree	Disagree	Agree	3	1	4	2	6	5	7	Very concerned about climate change
Yes	40-49		Undergraduate		Somewhat clearly	Yes	Much faster, vehicles drive themselves, vehicles have airborn capability, fueled by renewable resources, no pollution.	Strongly Disagree	Agree	Disagree	Disagree	Neither Agree nor Disagree	Disagree	Agree	7	3	1	6	4	5	2	Somewhat concerned about climate change
Yes	60	Female	Master's Degree		Somewhat clearly	Yes	More ecological; less fossil fuels. Automatic translation devices.	Neither Agree nor Disagree	Neither Agree nor Disagree	Strongly Agree	Disagree	Disagree	Disagree	Strongly Agree	6	4	1	3	2	5	7	Very concerned about climate change	None
Yes	20-24	Female	High School Diploma		Not very clearly	Yes	It will be faster, more efficient, more economic, more comfortable and better for the environment.	Disagree	Agree	Agree	Disagree	Neither Agree nor Disagree	Agree	Strongly Agree	6	3	1	5	2	4	7	Very concerned about climate change
Yes	25-29	Female	High School Diploma		Not at all clearly	Yes	Everything is already changing and I know it isn't going to slow down	Agree	Disagree	Strongly Agree	Neither Agree nor Disagree	Agree	Strongly Agree	Strongly Agree	6	5	4	1	7	2	3	Not too concerned about climate change
Yes	20-24	Male	High School Diploma		Not very clearly	Yes	Transportation well be more advance than cars we have now. Their might be flying car, and gas will nolonger be used because of solar power.	Disagree	Neither Agree nor Disagree	Strongly Agree	Agree	Strongly Agree	Agree	Strongly Agree	5	6	4	3	1	2	7	Very concerned about climate change
Yes	25-29	Female			Not at all clearly	I don't know	Unsure	Strongly Disagree	Strongly Agree	Neither Agree nor Disagree	Neither Agree nor Disagree	Strongly Agree	Disagree	Neither Agree nor Disagree	5	2					1	Somewhat concerned about climate change
Yes	20-24	Female	High School Diploma		Not very clearly	Yes	quicker, more efficient and "spacey" methods of transportation, probably more lavish	Disagree	Agree	Agree	Neither Agree nor Disagree	Agree	Neither Agree nor Disagree	Agree	5	4	7	6	2	3	1	Very concerned about climate change
Yes	35-39	Female	Master's Degree		Not very clearly	Yes	More fuel efficient.	Neither Agree nor Disagree	Strongly Agree	Agree	Agree	Agree	Disagree	Agree	5	3	2	6	7	4	1	Climate change does not exist	Climate change is naturally occurring and runs in cycles. I believe we need to be mindful what we are doing to the planet, but some people are going overboard.
Yes	20-24	Female	Undergraduate		Not at all clearly	I don't know	Probably none	Strongly Agree	Agree	Neither Agree nor Disagree	Neither Agree nor Disagree	Neither Agree nor Disagree	Neither Agree nor Disagree	Neither Agree nor Disagree		5		6	3	4	1	Very concerned about climate change
Yes	60	Female	Undergraduate		Not very clearly	Yes	We might be able to travel to the moon like going from one state to another.	Disagree	Neither Agree nor Disagree	Agree	Strongly Agree	Disagree	Agree	Agree	7	6	5	4	3	1	2	Very concerned about climate change
Yes	25-29	Female	Undergraduate		Not very clearly	Yes	Driverless cars	Disagree	Agree	Disagree	Agree	Agree	Strongly Disagree	Disagree	6	4	5	7	1	2	3	Somewhat concerned about climate change
Yes	30-34	Male	Master's Degree		Not very clearly	Yes	There may potentially be self-driving vehicles.	Disagree	Agree	Agree	Strongly Agree	Agree	Neither Agree nor Disagree	Disagree	2	4	5	6	7	3	1	Not at all concerned about climate change	None.
Yes	40-49	Female	Community College/ Technical College		Not very clearly	Yes		Disagree	Agree	Agree	Neither Agree nor Disagree	Neither Agree nor Disagree	Neither Agree nor Disagree	Disagree	7	6	5	4	3	2	1	Somewhat concerned about climate change
Yes	40-49	Female	Postgraduate diploma/ certificate		Not at all clearly	Yes	We probably have cars that fly. We already have motorcycles that turn into helicopters.	Strongly Disagree	Agree	Agree	Disagree		Neither Agree nor Disagree	Strongly Agree	3	4	5	7	6	2	1	Not too concerned about climate change	Remember climate change has been going on for millions of years.
Yes	50-59	Female	Undergraduate		Not very clearly	Yes	better subway systems, better security at airports and train stations. By the way: traveling is misspelled in your survey. Makes it look cheap.	Strongly Disagree	Strongly Agree	Agree	Disagree	Agree	Disagree	Neither Agree nor Disagree	7	6	4	3	2	5	1	Somewhat concerned about climate change
Yes	40-49	Male	Master's Degree		Not at all clearly	Yes	electric	Agree	Agree	Agree	Agree	Agree	Agree	Agree	4	5	3	2	1	6	7	Very concerned about climate change
Yes
Yes	40-49	Female	Postgraduate diploma/ certificate		Somewhat clearly	Yes	less gas/oil usage, better public transportation, more individual mobility devices (ie scooters/skateboard type devices where individual in control)	Neither Agree nor Disagree	Agree	Agree	Neither Agree nor Disagree	Neither Agree nor Disagree	Disagree	Neither Agree nor Disagree	7	6	2	4	3	5	1	Very concerned about climate change	hope things will be better! population growth is the major issue. not mentioned here.
Yes	18-19	Female	High School Diploma		Not very clearly	Yes	The tech will be different	Strongly Agree	Neither Agree nor Disagree	Agree	Strongly Disagree	Neither Agree nor Disagree	Disagree	Neither Agree nor Disagree	6	2	7	1	5	4	3	Somewhat concerned about climate change
Yes	50-59	Female	Community College/ Technical College		Somewhat clearly	Yes	Hover cars	Neither Agree nor Disagree	Strongly Agree	Agree	Strongly Disagree	Disagree	Disagree	Disagree	1	2	4	3	6	5	7	Very concerned about climate change
Yes	50-59	I'd rather not say	Master's Degree		Somewhat clearly	No		Neither Agree nor Disagree	Neither Agree nor Disagree	Neither Agree nor Disagree	Strongly Agree	Neither Agree nor Disagree	Strongly Disagree	Strongly Disagree	7	2	5	4	6	3	1	Not too concerned about climate change
Yes	25-29	Female	Undergraduate		Not at all clearly	Yes	More bullet trains, faster and improved modes of transportation.	Strongly Disagree	Agree	Strongly Agree	Disagree	Neither Agree nor Disagree	Disagree	Neither Agree nor Disagree	5	3	1	4	2	6	7	Somewhat concerned about climate change
Yes	30-34	Female	Undergraduate		Not very clearly	Yes	technology is advancing at a very fast peace since before for example, before you used to check in with a customer service rep now you do it on your own a self check in	Strongly Disagree	Agree	Neither Agree nor Disagree	Agree	Strongly Agree	Neither Agree nor Disagree	Disagree				2	1	3	6	Not too concerned about climate change
Yes	40-49	Female	Master's Degree		Not at all clearly	Yes	It will be faster	Agree	Agree	Agree	Disagree	Disagree	Disagree	Neither Agree nor Disagree	7	4	6	3	2	1	5	Very concerned about climate change	No
Yes	60	Female	Master's Degree		Not very clearly	I don't know	cars that drive and park themselves I hope to God some high speed trains still much air still cruise ships	Strongly Agree	Strongly Agree	Strongly Agree	Agree	Strongly Agree	Disagree	Strongly Disagree	6	7	2	3	4	5	1	Not at all concerned about climate change	We badly need science education in lower grades taught by people who are not Democrats; teachers are too liberal in their views because of the Democratic agenda
Yes	60	Female	Undergraduate		Not very clearly	Yes	faster transport	Strongly Disagree	Neither Agree nor Disagree	Strongly Agree	Strongly Disagree	Agree	Neither Agree nor Disagree	Neither Agree nor Disagree	7	3	2	4	1	5	6	Very concerned about climate change
Yes	20-24	Female	High School Diploma		Somewhat clearly	Yes	I think flying will be more common, and easier. Almost like teleporting - but it will be flying.	Agree	Agree	Agree	Agree	Neither Agree nor Disagree	Disagree	Agree	5	4	3	7	1	2	6	Very concerned about climate change
Yes	40-49	Female	Master's Degree		Not very clearly	Yes	driverless cars, smart cars that take over part or all of the operating of vehicles	Disagree	Agree	Strongly Agree	Disagree	Agree	Disagree	Disagree	4	5	2	7	3	6	1	Somewhat concerned about climate change
Yes	35-39	Male	PhD		Not at all clearly	Yes	na	Strongly Disagree	Agree	Neither Agree nor Disagree	Neither Agree nor Disagree	Agree	Neither Agree nor Disagree	Neither Agree nor Disagree	1	2	3	4	5	6	7	Not at all concerned about climate change
Yes	30-34	Female	Community College/ Technical College		Not very clearly	Yes	I think there won't be much of this world left.	Neither Agree nor Disagree	Disagree	Agree	Agree	Neither Agree nor Disagree	Disagree	Neither Agree nor Disagree	6	4	5	3	1	7	2	Very concerned about climate change	I think this Earth is deteriorating and there won't be much left, it seems like people are getting more dumber with all this technology and too much trash and pollution is another thing.
Yes	30-34	Female	Other (please specify)	College degree	Not very clearly	Yes	I think technology will completely change transportation. I'm not sure in what ways, but I know it will change.	Strongly Disagree	Agree	Neither Agree nor Disagree	Disagree	Strongly Agree	Agree	Agree	6	5	4	7	1	3	2	Very concerned about climate change
Yes	20-24	Female	High School Diploma		Somewhat clearly	Yes		Agree	Strongly Agree	Disagree	Neither Agree nor Disagree	Neither Agree nor Disagree	Disagree	Neither Agree nor Disagree	5	4	1	6	2	7	3	Somewhat concerned about climate change
Yes	20-24	Female	High School Diploma		Not very clearly	Yes	It might be worse or better	Agree	Neither Agree nor Disagree	Strongly Agree	Neither Agree nor Disagree	Neither Agree nor Disagree	Neither Agree nor Disagree	Neither Agree nor Disagree	7	5	6	3	4	2	1	Somewhat concerned about climate change
Yes	25-29	Female	Community College/ Technical College		Not at all clearly	Yes	Better safer vehicles	Strongly Agree	Agree	Disagree	Disagree	Strongly Disagree	Neither Agree nor Disagree	Agree	4	7	2	1	3	5	6	Not too concerned about climate change
Yes	25-29	Female	Postgraduate diploma/ certificate		Not at all clearly	No		Agree	Agree	Agree	Strongly Disagree	Strongly Disagree	Neither Agree nor Disagree	Neither Agree nor Disagree	6	3	4	7	5	2	1	Somewhat concerned about climate change
Yes
Yes	35-39	Female	Undergraduate		Very clearly	Yes	More security	Strongly Disagree	Agree	Agree	Agree	Agree	Agree	Disagree	4	6	7	2	5	3	1	Somewhat concerned about climate change
Yes	18-19	Male	High School Diploma		Not very clearly	Yes	more flying	Disagree	Agree	Agree	Strongly Disagree	Neither Agree nor Disagree	Neither Agree nor Disagree	Agree
Yes	35-39	Female	Master's Degree		Not at all clearly	I don't know	no clue	Agree	Agree	Agree	Agree	Agree	Agree	Agree	7	1	5	6	2	3	4	Very concerned about climate change
Yes	40-49	Female	Undergraduate		Not very clearly	Yes	Hopefully there will be better organization and no pollution	Neither Agree nor Disagree	Agree	Agree	Disagree	Neither Agree nor Disagree	Agree	Agree	6	5	2	3	1	4	7	Very concerned about climate change
Yes	50-59	Female	Undergraduate		Not very clearly	Yes	Faster, in space,	Neither Agree nor Disagree	Agree	Agree	Disagree	Neither Agree nor Disagree	Disagree	Neither Agree nor Disagree	7	5	2	4	1	6	3	Very concerned about climate change
Yes	60	Male	Master's Degree		Somewhat clearly	No		Disagree	Agree	Agree	Agree	Agree	Disagree	Agree	6	3	5	4	2		1	Somewhat concerned about climate change	The movement to a post industrial economy will be beneficial to the future
Yes	20-24	Female	Undergraduate		Somewhat clearly	Yes	I believe cars will travel(drive) on their own and human driving will be outdated. I also believe there will be a cheaper more efficient way to fly.	Strongly Disagree	Agree	Neither Agree nor Disagree	Strongly Disagree	Agree	Disagree	Agree	7	6	1	4	2	3	5	Very concerned about climate change
Yes	25-29	Female	PhD		Not at all clearly	Yes	The technology might have changed people's life completely,	Disagree	Agree	Agree	Agree	Agree	Neither Agree nor Disagree	Agree	7	4	3	6	2	1	5	Very concerned about climate change
Yes	50-59	Female	Undergraduate		Not very clearly	Yes	Faster airplanes, shorter security lines	Strongly Disagree	Strongly Agree	Agree	Agree	Strongly Agree	Strongly Disagree	Strongly Disagree	6	3	7	4	5	2	1	Not too concerned about climate change
Yes	35-39	Male	Undergraduate		Somewhat clearly	Yes	Alternative fuels. Higher altitudes and faster speeds. High level of automation and government restriction/control. Much less individual user control/choice.	Neither Agree nor Disagree	Agree	Strongly Agree	Agree	Agree	Neither Agree nor Disagree	Neither Agree nor Disagree	6	5	4	2	7	3	1	Not at all concerned about climate change	"Climate change" is a repeating, natural cycle. Look up the word cyclical. The human impact on climate change is negligible and unimportant.
Yes	60	Female	Community College/ Technical College		Not very clearly	Yes	Traveling will be easier and faster.	Neither Agree nor Disagree	Agree	Strongly Agree	Strongly Disagree	Neither Agree nor Disagree	Disagree	Neither Agree nor Disagree	7	5	6	4	3	1	2	Very concerned about climate change
Yes	20-24	Male	High School Diploma		Not at all clearly	Yes	It hopefully will be faster, more comfortable and more efficient.	Neither Agree nor Disagree	Agree	Strongly Agree	Agree	Neither Agree nor Disagree	Disagree	Agree	5	4	2	3	7	6	1	Climate change does not exist
Yes	60	Male	Postgraduate diploma/ certificate		Somewhat clearly	Yes	Faster, more types of air travel	Strongly Disagree	Strongly Agree	Neither Agree nor Disagree	Neither Agree nor Disagree	Agree	Disagree	Neither Agree nor Disagree	5	4	7	6	3	2	1	Somewhat concerned about climate change	No
Yes	20-24	Male	Undergraduate		Somewhat clearly	Yes	Self driven cars, quicker long-distance travel	Disagree	Agree	Agree	Agree	Agree	Disagree	Agree	7		5		3	4	2	Somewhat concerned about climate change
Yes	20-24	Female	High School Diploma		Not at all clearly	I don't know	The same	Disagree	Strongly Agree	Strongly Agree	Agree	Strongly Agree	Strongly Disagree	Agree						1		Not too concerned about climate change
Yes	20-24	Female	Undergraduate		Not at all clearly	Yes	More technology	Agree	Agree	Neither Agree nor Disagree	Agree	Agree	Agree	Neither Agree nor Disagree	7	6	5	4				Somewhat concerned about climate change
Yes	35-39	Male	Community College/ Technical College		Not at all clearly	No		Strongly Agree	Strongly Disagree	Strongly Agree	Strongly Disagree	Strongly Disagree	Strongly Agree	Strongly Agree	6	1	3	7	2	5	4	Very concerned about climate change	none
Yes	50-59	Male	Undergraduate		Somewhat clearly	Yes	Shorter times to travel long distances. Less expensive long distance means of travel.	Neither Agree nor Disagree	Agree	Agree	Agree	Strongly Agree	Strongly Agree	Disagree	7	3	2	5	6	4	1	Not at all concerned about climate change
Yes	60	Female	Master's Degree		Not very clearly	Yes	We are moving toward robot driven cars, I imagine that trend will continue	Disagree	Neither Agree nor Disagree	Agree	Agree	Strongly Agree	Disagree	Agree	3	6	2	7	4	5	1	Not too concerned about climate change	I wish people were more concerned about taking care of the earth in a general sense instead of climate change. Climate change, like environmentalist are too engrossed in individual causes. Their fixation on their cause only causes distortion and short sightedness.
Yes	60	Female	High School Diploma		Not very clearly	Yes	.	Agree	Agree	Strongly Agree	Neither Agree nor Disagree	Neither Agree nor Disagree	Disagree	Neither Agree nor Disagree	5	3	6	7	4	2	1	Somewhat concerned about climate change
Yes	60	Female	Undergraduate		Not at all clearly	Yes	faster, more people traveling,	Strongly Disagree	Agree	Strongly Agree	Strongly Disagree	Strongly Agree	Strongly Disagree	Disagree	7	5	6	4	1	3	2	Very concerned about climate change
Yes	60	Female	Community College/ Technical College		Not very clearly	Yes	more people will buy environmentally safe cars. there might be more light rail.	Disagree	Strongly Agree	Agree	Strongly Disagree	Disagree	Disagree	Strongly Agree	7	4	2	5	1	6	3	Very concerned about climate change	there might also be travel to Mars
Yes	18-19	Female	High School Diploma		Somewhat clearly	Yes	More electric cars and faster planes	Disagree	Strongly Agree	Neither Agree nor Disagree	Neither Agree nor Disagree	Strongly Agree	Disagree	Strongly Agree	5	6	7	2	3	1	4	Somewhat concerned about climate change
Yes	20-24	Female	High School Diploma		Not very clearly	Yes	Fuel efficiency, better public transportation	Disagree	Agree	Strongly Agree	Neither Agree nor Disagree	Agree	Strongly Disagree	Agree	4	1	3	2	5	6	7	Somewhat concerned about climate change
Yes	60	Female	Community College/ Technical College		Not at all clearly	Yes	like the Jetsons	Neither Agree nor Disagree	Agree	Strongly Agree	Disagree	Agree	Agree	Agree	7	2	6	5	1	4	3	Very concerned about climate change
Yes	20-24	I'd rather not say	PhD		Somewhat clearly	Yes	Spaceships	Neither Agree nor Disagree	Neither Agree nor Disagree	Neither Agree nor Disagree	Neither Agree nor Disagree	Neither Agree nor Disagree	Neither Agree nor Disagree	Neither Agree nor Disagree								Not too concerned about climate change
Yes	20-24	Male	Community College/ Technical College		Not at all clearly	Yes	Everything will be autonomous.	Strongly Disagree	Agree	Strongly Agree	Strongly Agree	Agree	Strongly Disagree	Strongly Disagree	4	7	3	5	2	6	1	Somewhat concerned about climate change
Yes	25-29	Female	Postgraduate diploma/ certificate		Not very clearly	Yes	Technology will be way more advanced and the earth will change as well ...	Disagree	Neither Agree nor Disagree	Agree	Disagree	Agree	Neither Agree nor Disagree	Agree			3	5	2		1	Very concerned about climate change	I think there are compatible solutions for anything
Yes	30-34	Male	High School Diploma		Not very clearly	No		Disagree	Strongly Agree	Agree	Agree	Strongly Agree	Neither Agree nor Disagree	Strongly Disagree	5	4	1	7	6	3	2	Climate change does not exist	Thankyou,I like political surveys
Yes	18-19	Female	Community College/ Technical College		Not very clearly	Yes	Alot more technological	Strongly Disagree	Agree	Neither Agree nor Disagree	Neither Agree nor Disagree	Agree	Neither Agree nor Disagree	Neither Agree nor Disagree	4	5	7	3	6	2	1	Not too concerned about climate change
Yes	20-24	Female	High School Diploma		Not at all clearly	Yes	Globalization and cultures and perhaps relationships among countries will change. The earth's environment will change as well.	Disagree	Strongly Agree	Agree	Disagree	Agree	Disagree	Neither Agree nor Disagree	5	6	7	4	3	2	1	Somewhat concerned about climate change
Yes	50-59	Female	Postgraduate diploma/ certificate		Not very clearly	Yes	personal air travel	Disagree	Agree	Agree	Disagree	Agree	Disagree	Disagree	7	2	6	3	4	5	1	Very concerned about climate change
Yes	40-49	Male	Postgraduate diploma/ certificate		Not very clearly	Yes	Faster	Strongly Disagree	Strongly Agree	Agree	Agree	Agree	Disagree	Neither Agree nor Disagree	7	5	1	3	4	6	2	Somewhat concerned about climate change
Yes	30-34	Female	Undergraduate		Not very clearly	Yes		Disagree	Strongly Agree	Agree	Strongly Agree	Agree	Neither Agree nor Disagree	Agree	5	1	7	2	3	6	4	Very concerned about climate change
Yes	50-59	Female	Master's Degree		Not very clearly	Yes	Booking travel will have been radically transformed. Planes that fly as fast as The Concorde did will be the norm. Many natural sites of majesty and beauty will be history and likewise an enormous number of species of wild animals.	Disagree	Agree	Strongly Agree	Strongly Disagree	Disagree	Neither Agree nor Disagree	Strongly Agree	7	6	2	3	1	4	5	Very concerned about climate change
Yes	60	Female	Community College/ Technical College		Somewhat clearly	Yes	Cars will be computerized to drive. There will be monorails to take people from one end of the country to the other.	Disagree	Agree	Strongly Agree	Strongly Disagree	Agree	Strongly Disagree	Strongly Disagree	7	3	4	1	5	6	2	Somewhat concerned about climate change
Yes	20-24	Male	Undergraduate		Somewhat clearly	Yes	Use of virtual reality isthattheworldneedspeoplewhohaveaniceafternoon	Neither Agree nor Disagree	Agree	Neither Agree nor Disagree	Agree	Agree	Strongly Agree	Strongly Agree	3	4	2	6	1	7	5	Somewhat concerned about climate change
Yes	50-59	Female	PhD		Not very clearly	Yes	1) Better rapid transit, e.g., high speed trains. 2) We'll all travel naked, with no personal belongings, due to terrorist concerns. 3) Hotels will charge extra for basics like walls and oxygen. 4) People will stay locked at home, and travel virtually using Google StreetView or similar.	Strongly Agree	Agree	Strongly Agree	Disagree	Strongly Disagree	Strongly Disagree	Strongly Agree	5	3	4	7	2	6	1	Very concerned about climate change	I think the "sharing economy" is disaster.
Yes	25-29	Male	Apprenticeship		Somewhat clearly	Yes	More sophisticated technology will be in vehicles. We will likely have self-driving cars with hopefully less accidents. Fuel efficiency will be increased as well.	Disagree	Agree	Agree	Disagree	Strongly Agree	Strongly Disagree	Disagree	5	7	3	6	2	4	1	Not too concerned about climate change
Yes	60	Female	Master's Degree		Not very clearly	Yes	More options, faster, safer	Strongly Disagree	Strongly Agree	Agree	Disagree	Strongly Agree	Strongly Disagree	Agree	7	2	6	4	3	5	1	Somewhat concerned about climate change
Yes	20-24	Male	Postgraduate diploma/ certificate		Not at all clearly	Yes	Faster, cheaper	Neither Agree nor Disagree	Strongly Agree	Disagree	Strongly Agree	Neither Agree nor Disagree	Strongly Disagree	Disagree	7	6	2	5	1	3	4	Very concerned about climate change	You're welcome
Yes	20-24	Female	Community College/ Technical College		Not very clearly	Yes	tat will be more advance in term of technology, development.	Agree	Agree	Agree	Disagree	Strongly Agree	Disagree	Disagree				6	3	5	7	Very concerned about climate change	lets save environment.
Yes	60	Female	PhD		Not very clearly	Yes	Self-driven vehicles will be improved to a point of general safety. I can't predict what form payment for travel will take...paperless tickets and reservations, for sure.	Strongly Agree	Agree	Agree	Disagree	Strongly Agree	Disagree	Agree	7	1	6	4	3	5	2	Somewhat concerned about climate change	So many, but it will all work out to the best of the abilty and talents of the 2050 leadership of the world.
Yes	25-29	Female	Master's Degree		Somewhat clearly	Yes	Cheaper	Disagree	Agree	Agree	Disagree	Neither Agree nor Disagree	Disagree	Agree	7	6	5	4	3	1	2	Somewhat concerned about climate change
Yes	60	Female	Master's Degree		Not very clearly	Yes	More technology involved	Neither Agree nor Disagree	Agree	Neither Agree nor Disagree	Disagree	Neither Agree nor Disagree	Disagree	Agree	7	6	2	3	1	4	5	Very concerned about climate change
Yes	50-59	Female	Undergraduate		Not very clearly	Yes		Strongly Disagree	Neither Agree nor Disagree	Agree	Neither Agree nor Disagree	Agree	Disagree	Agree	6	4	7	5	3	2	1	Somewhat concerned about climate change
Yes	40-49	Female	Undergraduate		Not very clearly	Yes	More advanced modes of transportation	Disagree	Strongly Agree	Neither Agree nor Disagree	Disagree	Strongly Agree	Neither Agree nor Disagree	Agree	2	4	6	5	7	3	1	Somewhat concerned about climate change
Yes	25-29	Female	Community College/ Technical College		Not very clearly	Yes	Smart cars, electric cars, self driving cars	Agree	Agree	Agree	Disagree	Neither Agree nor Disagree	Disagree	Neither Agree nor Disagree	7	5	4	2	3	6	1	Somewhat concerned about climate change
Yes	60	I'd rather not say	Community College/ Technical College		Somewhat clearly	Yes	Flying cars less gases	Strongly Disagree	Strongly Agree	Strongly Agree	Strongly Agree	Strongly Agree	Strongly Disagree	Strongly Agree	7	6	4	3	2	5	1	Very concerned about climate change
Yes	20-24	Female	Undergraduate		Not very clearly	Yes	It will probably be faster and more personalized. Maybe even be more of a secluded, individual experience then be surrounded by many people and strangers	Neither Agree nor Disagree	Neither Agree nor Disagree	Agree	Strongly Disagree	Agree	Neither Agree nor Disagree	Neither Agree nor Disagree	7	2	6	5	1	3	4	Very concerned about climate change
Yes	50-59	Female	Other (please specify)	BACHELORS OF SCIENCE IN NURSING	Somewhat clearly	Yes	MORE HIGH SPEED RAILWAYS	Strongly Disagree	Strongly Agree	Agree	Strongly Disagree	Strongly Agree	Disagree	Neither Agree nor Disagree	7	5	2	3	4	6	1	Somewhat concerned about climate change
Yes	60	Male	Postgraduate diploma/ certificate		Somewhat clearly	Yes	hopefully, rate of travel will be much faster the method of travel will be more pleasant with longer distances resulting in more amenities	Agree	Agree	Agree	Disagree	Agree	Disagree	Neither Agree nor Disagree	7	3	4	6	2	5	1	Somewhat concerned about climate change
Yes	30-34	Female	Undergraduate		Not very clearly	Yes	I think the cars will be controlling a lot more of themselves. I also think we are using an alternative fuel source	Neither Agree nor Disagree	Neither Agree nor Disagree	Agree	Disagree	Neither Agree nor Disagree	Strongly Disagree	Agree	1	2	3	5	6	7	4	Very concerned about climate change
Yes	18-19	Male	High School Diploma		Not at all clearly	Yes	Faster travel, self driving vehicles, less trucks and motorcycles	Agree	Strongly Agree	Agree	Agree	Neither Agree nor Disagree	Disagree	Neither Agree nor Disagree	4	7	5	6	2	3	1	Very concerned about climate change
Yes	60	Female	Undergraduate		Not very clearly	Yes	More emphasis on mass transit travel vs. individual automobile. Mass transit to be "greener". Cost of travel much higher leading to less people able to afford it.	Disagree	Strongly Agree	Strongly Agree	Strongly Disagree	Neither Agree nor Disagree	Strongly Disagree	Strongly Agree	6	3	2	7	1	5	4	Very concerned about climate change
Yes	30-34	Female	High School Diploma		Somewhat clearly	Yes	Faster and more environmentally friendly	Strongly Disagree	Strongly Agree	Neither Agree nor Disagree	Disagree	Agree	Neither Agree nor Disagree	Neither Agree nor Disagree	7	4	6	3	5	2	1	Somewhat concerned about climate change
Yes	40-49	Female	High School Diploma		Not at all clearly	Yes		Strongly Disagree	Strongly Agree	Neither Agree nor Disagree	Strongly Disagree	Strongly Agree	Neither Agree nor Disagree	Agree	1	6	7	5	4	3	2	Somewhat concerned about climate change
Yes	35-39	Female	Community College/ Technical College		Not at all clearly	Yes	Hopefully fossil fuels will be replaced with zero emission energy source. Automated transportation may replace majority of vehicles.	Disagree	Neither Agree nor Disagree	Agree	Neither Agree nor Disagree	Agree	Strongly Disagree	Neither Agree nor Disagree	7	3	2	6	1	4	5	Very concerned about climate change
Yes	50-59	Female	PhD		Somewhat clearly	Yes	Hopefully self-driving cars will be common. Perhaps more high-speed rail. Hydrogen fuel cell cars. Maybe electric would be functional (as someone who has a 100 mile round trip commute, they aren't functional for me now, and they are too expensive)	Strongly Agree	Strongly Agree	Agree	Agree	Neither Agree nor Disagree	Disagree	Neither Agree nor Disagree	2	6	3	5	4	7	1	Not too concerned about climate change	Nuclear power is generally safe and is a good alternative to fossil fuels. We should develop it.
Yes	20-24	Male	Undergraduate		Somewhat clearly	Yes	Cars will me greener and likely self driving	Disagree	Agree	Agree	Agree	Disagree	Agree	Neither Agree nor Disagree	6	5	4	1	3	7	2	Somewhat concerned about climate change
Yes	20-24	Male	Undergraduate		Not very clearly	Yes	selfdriving cars	Neither Agree nor Disagree	Neither Agree nor Disagree	Neither Agree nor Disagree	Neither Agree nor Disagree	Neither Agree nor Disagree	Neither Agree nor Disagree	Neither Agree nor Disagree	1	2	3	4	5	6	7	Not too concerned about climate change	n/a
Yes	60	Male	Postgraduate diploma/ certificate		Not very clearly	Yes	New modes of transportation, higher sea levels	Disagree	Neither Agree nor Disagree	Strongly Agree	Agree	Agree	Disagree	Strongly Agree	7	2	3	4	1	5	6	Very concerned about climate change
Yes	35-39	Male	High School Diploma		Not at all clearly	No		Neither Agree nor Disagree	Strongly Disagree	Strongly Agree	Strongly Disagree	Disagree	Strongly Agree	Neither Agree nor Disagree	4	2	6	3	7	5	1	Not at all concerned about climate change
Yes	20-24	Female	High School Diploma		Not very clearly	Yes	I think there will be a lot more technology, even more so then now.	Strongly Disagree	Agree	Neither Agree nor Disagree	Disagree	Agree	Disagree	Agree	3	6	7	5	4	2	1	Somewhat concerned about climate change
Yes	20-24	Female	High School Diploma		Not at all clearly	Yes	I think travel will be in space, or virtual reality	Agree	Neither Agree nor Disagree	Agree	Agree	Neither Agree nor Disagree	Disagree	Neither Agree nor Disagree	7	6	5	4	1	3	2	Very concerned about climate change
Yes	40-49	Female	High School Diploma		Very clearly	Yes	We will be using transportation that won't harm the environment	Neither Agree nor Disagree	Agree	Neither Agree nor Disagree	Disagree	Agree	Strongly Agree	Agree	7	2	6	5	1	4	3	Not too concerned about climate change
Yes	25-29	Female	Undergraduate		Not very clearly	Yes	Cars will certainly drive themselves, and we will have smart roads	Neither Agree nor Disagree	Neither Agree nor Disagree	Neither Agree nor Disagree	Disagree	Agree	Neither Agree nor Disagree	Neither Agree nor Disagree
Yes	50-59	Female	Community College/ Technical College		Somewhat clearly	Yes	alot more breakthrus will have been made	Neither Agree nor Disagree	Strongly Agree	Neither Agree nor Disagree	Neither Agree nor Disagree	Agree	Neither Agree nor Disagree	Neither Agree nor Disagree	7	6	4	5	3	2	1	Very concerned about climate change
Yes	35-39	Male	High School Diploma		Somewhat clearly	Yes	Quicker more efficient modes of travel	Strongly Disagree	Disagree	Strongly Agree	Strongly Disagree	Strongly Agree	Strongly Agree	Agree	5	2	6	1	7	4	3	Not at all concerned about climate change
Yes	25-29	Female	Community College/ Technical College		Not very clearly	Yes	Expedited security measures, more rail services.	Disagree	Agree	Neither Agree nor Disagree	Disagree	Strongly Agree	Disagree	Agree	2	4	6	1	3	5	7	Somewhat concerned about climate change
Yes	20-24	Female	High School Diploma		Not at all clearly	Yes	Technology will be more advanced. Faster planes and safer flights.	Neither Agree nor Disagree	Strongly Agree	Agree	Disagree	Disagree	Disagree	Agree	4	3	5	7	6	2	1	Not too concerned about climate change
Yes	18-19	Male	High School Diploma		Somewhat clearly	Yes	Different files for cars, faster public transport	Strongly Disagree	Disagree	Disagree	Disagree	Disagree	Strongly Disagree	Strongly Disagree	7	5	6	3	2	4	1	Somewhat concerned about climate change
Yes	20-24	Female	High School Diploma		Not very clearly	Yes	- Less traveling on business due to technology such as Skype conference calls - More public transportation - (Semi) self-driving automobiles	Disagree	Agree	Neither Agree nor Disagree	Agree	Neither Agree nor Disagree	Neither Agree nor Disagree	Strongly Agree	6	4	3	7	1	2	5	Very concerned about climate change
Yes	50-59	Female	Master's Degree		Not very clearly	Yes	It will be faster and safer. May involve hover technology or high speed motor energy. hopefully it is less taxing on the environment.	Disagree	Agree	Agree	Neither Agree nor Disagree	Agree	Disagree	Disagree	7	3	1	5	4	6	2	Somewhat concerned about climate change
Yes	35-39	Male	High School Diploma		Somewhat clearly	Yes	I think that all travel technology will be electric.	Neither Agree nor Disagree	Agree	Agree	Agree	Strongly Agree	Agree	Disagree	7	5	6	1	3	4	2	Somewhat concerned about climate change
Yes	60	Female	PhD		Somewhat clearly	Yes	more hassles with security better connections by air more people will travel	Disagree	Agree	Agree	Strongly Disagree	Agree	Agree	Agree	7	4	2	5	1	6	3	Very concerned about climate change
Yes	25-29	Female	High School Diploma		Not at all clearly	Yes	Faster, more comfortable airplane type crafts.	Neither Agree nor Disagree	Neither Agree nor Disagree	Neither Agree nor Disagree	Disagree	Agree	Agree	Agree	7	5	4	6	1	2	3	Not too concerned about climate change
Yes	20-24	Female	High School Diploma		Not at all clearly	Yes	possibly faster?	Strongly Agree	Agree	Neither Agree nor Disagree	Agree	Neither Agree nor Disagree	Disagree	Neither Agree nor Disagree	3	5	7	2	4	6	1	Somewhat concerned about climate change
Yes	20-24	Male	Community College/ Technical College		Not very clearly	Yes	Think there while be flying cars	Strongly Agree	Agree	Agree	Agree	Neither Agree nor Disagree	Agree	Agree	1	3	5	4	7	6	2	Not too concerned about climate change
Yes	20-24	Female	Undergraduate		Not very clearly	Yes	No idea	Disagree	Strongly Agree	Agree	Neither Agree nor Disagree	Disagree	Neither Agree nor Disagree	Neither Agree nor Disagree	3	5	6	7	1	4	2	Very concerned about climate change
Yes	50-59	Female	Community College/ Technical College		Not very clearly	Yes	Via air n space	Disagree	Agree	Neither Agree nor Disagree	Agree	Agree	Agree	Disagree	4	3	2	1	5	6	7	Very concerned about climate change
Yes	50-59	Male	Undergraduate		Not at all clearly	I don't know	jetson cars	Strongly Agree	Agree	Strongly Agree	Disagree	Strongly Disagree	Agree	Strongly Agree	6	2	3	7	4	5	1	Not at all concerned about climate change
Yes	50-59	Female	Master's Degree		Not very clearly	I don't know	By then I imagine there will be much more "smart" technology which will influence the evolution of transportation modes	Disagree	Agree	Neither Agree nor Disagree	Disagree	Agree	Neither Agree nor Disagree	Agree	7	4	5	6	2	1	3	Very concerned about climate change
Yes	25-29	Male	Undergraduate		Not very clearly	Yes	Self driving vehicles	Disagree	Agree	Strongly Agree	Agree	Agree	Agree	Agree
Yes	40-49	Female	Undergraduate		Somewhat clearly	No		Disagree	Agree	Neither Agree nor Disagree	Neither Agree nor Disagree	Agree	Agree	Agree	7	3	4	6	5	2	1	Somewhat concerned about climate change	no
Yes	35-39	Male	Undergraduate		Not very clearly	Yes	The cars will be basically driving themselves. With all of the technology currently available (such as parking assist) and how rapidly it is changing, I think this will happen in the next 30 years.	Neither Agree nor Disagree	Agree	Agree	Neither Agree nor Disagree	Strongly Agree	Disagree	Neither Agree nor Disagree	7	3	5	6	4	2	1	Somewhat concerned about climate change
Yes	60	Male	Master's Degree		Not very clearly	I don't know	Not sure	Strongly Disagree	Strongly Agree	Disagree	Strongly Disagree	Strongly Agree	Neither Agree nor Disagree	Neither Agree nor Disagree	5	2	6	7	3	4	1	Not too concerned about climate change
Yes	60	Female	High School Diploma		Not at all clearly	Yes	Cards and roads will be improved and faster. Planes will be faster	Disagree	Neither Agree nor Disagree	Neither Agree nor Disagree	Neither Agree nor Disagree	Neither Agree nor Disagree	Agree	Neither Agree nor Disagree	4	3	7	5	6	2	1	Not at all concerned about climate change
Yes	20-24	Female	Community College/ Technical College		Not very clearly	Yes	Faster more fuel efficient	Agree	Strongly Agree	Strongly Agree	Disagree	Neither Agree nor Disagree	Strongly Disagree	Neither Agree nor Disagree	5	7	6	4	3	1	2	Somewhat concerned about climate change	Na
Yes	50-59	Male	Other (please specify)	MD	Somewhat clearly	Yes	flying cars	Neither Agree nor Disagree	Agree	Strongly Agree	Disagree	Neither Agree nor Disagree	Disagree	Agree	4	5	2	7	3	6	1	Somewhat concerned about climate change
Yes	50-59	Female	Master's Degree		Somewhat clearly	Yes	Travel will be more energy efficient. Whatever form cars will have they will not use fossil fuels. Some countries will have high speed rail systems that will move many people quickly and cost effectively. People will use air transportation routinely. By then there will be more cost effective ways to fly.	Strongly Agree	Strongly Agree	Agree	Agree	Agree	Strongly Disagree	Strongly Disagree	6	4	3	2	5	7	1	Somewhat concerned about climate change	I am going to read up on your university. This is an interesting study. We are going through such rapid change and there are endless possibilities for the future if we work for the greater good.
Yes	50-59	Female	Community College/ Technical College		Not at all clearly	Yes	flying cars	Strongly Disagree	Agree	Agree	Neither Agree nor Disagree	Agree	Neither Agree nor Disagree	Disagree	7	6	5	4	3	2	1	Not too concerned about climate change
Yes	20-24	Other	Community College/ Technical College		Very clearly	No		Strongly Agree	Strongly Agree	Strongly Agree	Strongly Agree	Strongly Agree	Strongly Agree	Strongly Agree	1	2	3	4	5	6	7	Somewhat concerned about climate change
Yes	20-24	Female	Undergraduate		Not at all clearly	Yes	Who knows! Likely faster and more efficient	Agree	Agree	Disagree	Neither Agree nor Disagree	Disagree	Disagree	Strongly Agree	4	6	7	5	2	3	1	Somewhat concerned about climate change
Yes	25-29	Female	High School Diploma		Somewhat clearly	Yes	Depending on the vehicles	Strongly Agree	Neither Agree nor Disagree	Agree	Strongly Agree	Strongly Agree	Neither Agree nor Disagree	Disagree	1	4	6	5	7	2	3	Somewhat concerned about climate change	N/A
Yes	50-59	Female	Postgraduate diploma/ certificate		Not very clearly	I don't know		Neither Agree nor Disagree	Neither Agree nor Disagree	Agree	Disagree	Neither Agree nor Disagree	Disagree	Neither Agree nor Disagree		3	6	5	2	4	1	Somewhat concerned about climate change
Yes	35-39	Male	Master's Degree		Not very clearly	No		Disagree	Agree	Agree	Agree	Agree	Agree	Agree	1	2	3	4	5	6	7	Not too concerned about climate change	kjjk
Yes	40-49	Female	Community College/ Technical College		Not at all clearly	Yes	Advances in technology would be different.	Agree	Strongly Agree	Strongly Agree	Strongly Disagree	Neither Agree nor Disagree	Neither Agree nor Disagree	Strongly Agree	1	4	7	6	2	3	5	Very concerned about climate change
Yes	50-59	Female	Undergraduate		Somewhat clearly	Yes	Cleaner, more fuel efficient vehicles traveling on well-maintained roads. High speed rail for commuters. Safer air travel.	Strongly Disagree	Agree	Disagree	Disagree	Agree	Strongly Disagree	Strongly Disagree	7	5	2	3	1	6	4	Very concerned about climate change
Yes	25-29	Female	High School Diploma
Yes	50-59	Female	Community College/ Technical College		Not very clearly	Yes	I would imagine all forms of transportation will be self driven. No human needed.	Disagree	Agree	Strongly Agree	Disagree	Agree	Strongly Disagree	Neither Agree nor Disagree	7	3	2	6	1	5	4	Very concerned about climate change
Yes	25-29	Female	High School Diploma		Not very clearly	Yes	Faster and easier.	Neither Agree nor Disagree	Neither Agree nor Disagree	Agree	Neither Agree nor Disagree	Agree	Neither Agree nor Disagree	Agree	4	2	7	5	6	3	1	Not too concerned about climate change
Yes	20-24	Female	Undergraduate		Somewhat clearly	Yes	Fully autonomous cars, and somewhat redesigned roads	Disagree	Agree	Agree	Agree	Agree	Disagree	Agree	3	6	4	5	1	7	2	Very concerned about climate change
Yes	30-34	Male	Undergraduate		Not at all clearly	Yes	Driverless	Agree	Strongly Agree	Strongly Agree	Neither Agree nor Disagree	Agree	Strongly Disagree	Strongly Disagree	7	3	2	6	1	5	4	Very concerned about climate change
Yes	40-49	Male	Other (please specify)	JD	Not very clearly	Yes	Fewer fossil fuel-based vehicles	Neither Agree nor Disagree	Agree	Agree	Agree	Agree	Disagree	Agree	7	5	3	6	1	4	2	Very concerned about climate change
Yes	20-24	Female	Undergraduate		Not very clearly	Yes	It will be faster and easier	Disagree	Neither Agree nor Disagree	Strongly Agree	Disagree	Strongly Agree	Strongly Agree	Disagree	7	2	5	3	1	4	6	Very concerned about climate change
Yes	30-34	Female	Postgraduate diploma/ certificate		Somewhat clearly	Yes	No passport needed, all travelers carry individualized chips that carry all essential info and permission to travel. Flights will be shorter and much more comfortable. Plane designs change to carry more passengers at multiple levels. Zero gravity chairs. Food will be dehydrated or astronaut food to provide nutrition without the nasty smells on the plane.	Strongly Disagree	Strongly Agree	Neither Agree nor Disagree	Strongly Agree	Strongly Agree	Disagree	Strongly Disagree	7	6	5	4	2	3	1	Very concerned about climate change
Yes	25-29	Female	Master's Degree		Not very clearly	Yes	Faster speeds, more travelling options.	Disagree	Agree	Neither Agree nor Disagree	Neither Agree nor Disagree	Strongly Agree	Disagree	Neither Agree nor Disagree	5	7	2	4	1	3	6	Very concerned about climate change	N/A
Yes	25-29	Female	Undergraduate		Not very clearly	Yes	I think it'll be faster and, perhaps, cheaper. I think the US might have a high speed rail system in place by then.	Neither Agree nor Disagree	Agree	Strongly Disagree	Neither Agree nor Disagree	Agree	Disagree	Agree	6	5	3	7	1	4	2	Very concerned about climate change
Yes	25-29	Female	Community College/ Technical College		Not very clearly	Yes	New levels of technology inside and creating the vehicle. Hopefully environmentally friendly	Strongly Agree	Neither Agree nor Disagree	Agree	Neither Agree nor Disagree	Agree	Neither Agree nor Disagree	Agree	7	4	2	3	1	6	5	Very concerned about climate change	I think Science and Technology can do a lot for life, but nature provides everything we need, a lot of which our scientific and technological advances are inspired and created from. I think it is important to have concern for our Earth.
Yes	50-59	Female	High School Diploma		Somewhat clearly	Yes	Hopefully public transportation will have been fixed by then.	Strongly Disagree	Agree	Strongly Agree	Disagree	Agree	Disagree	Neither Agree nor Disagree	6	4	3	7	2	5	1	Somewhat concerned about climate change	This was fun to think about.
Yes	30-34	Female	Other (please specify)	MD	Somewhat clearly	Yes	more efficient. small charter planes will be more common	Strongly Disagree	Agree	Agree	Disagree	Agree	Strongly Disagree	Agree	7	4	3	6	1	2	5	Very concerned about climate change
Yes	20-24	Female	Undergraduate		Not very clearly	Yes	Transportation may be very advance, that will make traveling easier and cheaper. Or perhaps the world will be so polluted that traveling might be more difficult than it is today.	Strongly Disagree	Agree	Strongly Disagree	Strongly Disagree	Neither Agree nor Disagree	Disagree	Agree	7	6	5	4	3	1	2	Very concerned about climate change
Yes	60	Female	Other (please specify)	Education Specialist	Not very clearly	Yes	few individually driven automobiles, predominantly mass transit, excellent mass transit	Neither Agree nor Disagree	Disagree	Agree	Strongly Disagree	Neither Agree nor Disagree	Disagree	Agree	7	6	2	4	1	5	3	Very concerned about climate change
Yes	30-34	Female	Other (please specify)	Juris Doctor	Somewhat clearly	Yes	More trains. Fewer individually driven cars (self driven). Back to supersonic flight. Some suborbital flight.	Neither Agree nor Disagree	Strongly Agree	Strongly Agree	Disagree	Neither Agree nor Disagree	Disagree	Disagree	6	3	5	7	1	4	2	Very concerned about climate change
Yes	30-34	Male	Community College/ Technical College		Somewhat clearly	Yes	We will be interstellar and traveling much faster than we do today.	Neither Agree nor Disagree	Strongly Agree	Strongly Agree	Disagree	Agree	Disagree	Disagree	6	7	4	5	3	1	2	Somewhat concerned about climate change
Yes	30-34	Female	Postgraduate diploma/ certificate		Not very clearly	Yes	Motorized cars	Disagree	Agree	Neither Agree nor Disagree	Neither Agree nor Disagree	Agree	Neither Agree nor Disagree	Neither Agree nor Disagree	5	3	7	6	1	4	2	Very concerned about climate change
Yes	18-19	Female	Undergraduate		Not very clearly	Yes	Travelling in 2050 likely won't involve the use of fossil fuels. Combustion engine cars and busses will fall by the wayside. It will also be more automated, faster, and safer.	Strongly Agree	Strongly Agree	Strongly Agree	Disagree	Strongly Disagree	Strongly Disagree	Agree	4	2	5	7	1	6	3	Very concerned about climate change
Yes	40-49	Male	Community College/ Technical College		Not very clearly	Yes	there will be better transpiration options. There maybe world unrest and we may not be able to travel.	Neither Agree nor Disagree	Neither Agree nor Disagree	Agree	Agree	Neither Agree nor Disagree	Neither Agree nor Disagree	Neither Agree nor Disagree	6	2		3	5	1	4	Not too concerned about climate change
Yes	30-34	Female	Undergraduate		Not at all clearly	I don't know	It'll be easier and less hassle.	Neither Agree nor Disagree	Agree	Strongly Agree	Neither Agree nor Disagree	Agree	Agree	Strongly Agree	7	2	5	4	3	1	6	Not too concerned about climate change	Climate change is natural but we are speeding the process.
Yes	60	Female	Postgraduate diploma/ certificate		Somewhat clearly	Yes	Speed of travel, convenience and comfort provided, cost of travelling will be higher possibly.	Strongly Disagree	Strongly Agree	Strongly Agree	Disagree	Agree	Disagree	Neither Agree nor Disagree	5	3	6	4	7	2	1	Somewhat concerned about climate change
Yes	35-39	Female	Master's Degree		Somewhat clearly	Yes	I think it will be faster	Disagree	Agree	Strongly Agree	Disagree	Strongly Agree	Neither Agree nor Disagree	Disagree	3	6	5	1	2	7	4	Somewhat concerned about climate change
Yes	18-19	I'd rather not say	High School Diploma		Not very clearly	Yes	More advanced vehicles and transportation. Being able to travel to different planets. Maybe even time travel.	Agree	Agree	Neither Agree nor Disagree	Agree	Neither Agree nor Disagree	Disagree	Agree	6	4	5	7	3	2	1	Somewhat concerned about climate change
Yes	40-49	Female	Community College/ Technical College		Not at all clearly	Yes	Crazy fast and laser beams	Strongly Agree	Strongly Disagree	Strongly Agree	Strongly Disagree	Strongly Agree	Strongly Agree	Strongly Agree	7	5	4	3	2	6	1	Very concerned about climate change	Help us
Yes	18-19	Female	Community College/ Technical College		Very clearly	I don't know	N/A	Strongly Agree	Strongly Agree	Strongly Agree	Strongly Agree	Strongly Agree	Strongly Agree	Strongly Agree	1	2	3	4	5	6	7	Climate change does not exist	N/A
Yes	40-49	Female	Other (please specify)	some college	Not at all clearly	Yes	Security will be less obtrusive. It will be more luxurious. And hopefully less damaging to the planet.	Neither Agree nor Disagree	Agree	Strongly Agree	Disagree	Neither Agree nor Disagree	Neither Agree nor Disagree	Strongly Agree	6	5	1	3	2	7	4	Very concerned about climate change	I hope our technology can solve the problems we have created. But it can't bring back lost species. Human over-population is one of the major causes of environmental problems.
Yes	25-29	Female	Undergraduate		Somewhat clearly	Yes	I think most humans are going to be struggling to survive climate change, and only the greedy rich will be able to survive easily enough that they will have the luxury of travel.	Neither Agree nor Disagree	Strongly Agree	Strongly Agree	Disagree	Disagree	Neither Agree nor Disagree	Disagree	4	5	1	6	2	7	3	Very concerned about climate change	I believe that on our current track, our species will either die out or only very few will survive climate change. My only hope is that scientists develop technology to combat the causes of climate change. A few other things that would help would be population control and elimination of meat from global diet, or replace meat with bugs. Also, we should be using nuclear power for our energy. I'm ho…
Yes	30-34	Female	Community College/ Technical College		Somewhat clearly	Yes	Better accommodations with technological advancements and changes for the changing human body.	Agree	Agree	Agree	Agree	Disagree	Neither Agree nor Disagree	Neither Agree nor Disagree	5	6	3	4	2	7	1	Somewhat concerned about climate change
Yes	20-24	Male	Community College/ Technical College		Somewhat clearly	Yes	more efficiant	Neither Agree nor Disagree	Neither Agree nor Disagree	Neither Agree nor Disagree	Neither Agree nor Disagree	Neither Agree nor Disagree	Neither Agree nor Disagree	Neither Agree nor Disagree	6	7	3	4	5	2	1	Somewhat concerned about climate change
Yes	40-49	Female	Undergraduate		Not very clearly	Yes	Greater automation.	Strongly Disagree	Neither Agree nor Disagree	Strongly Agree	Strongly Disagree	Neither Agree nor Disagree	Agree	Strongly Agree	5	6	1	4	2	7	3	Very concerned about climate change
Yes	40-49	Male	High School Diploma		Not very clearly	Yes	I don't know	Agree	Agree	Strongly Agree	Disagree	Disagree	Agree	Agree	5	2	4	7	6	3	1	Somewhat concerned about climate change
Yes	60	Female	Community College/ Technical College		Not very clearly	Yes	No need for gas or the standard engine or wheels or maps. It will be self propelled & we just sit & talk to friends on Facebook(+)	Disagree	Disagree	Agree	Strongly Disagree	Agree	Strongly Disagree	Strongly Disagree
Yes	35-39	Female	Community College/ Technical College		Not at all clearly	I don't know	?	Strongly Agree	Disagree	Disagree	Neither Agree nor Disagree	Disagree	Neither Agree nor Disagree	Neither Agree nor Disagree	1	2				3	7	Not at all concerned about climate change
Yes	40-49	Female	Other (please specify)	Bachelor of Science in Elementary Education	Not very clearly	Yes	self driving cars	Strongly Disagree	Strongly Agree	Strongly Agree	Disagree	Agree	Disagree	Disagree	4	2	3	7	5	6	1	Somewhat concerned about climate change
Yes	30-34	Female	Master's Degree		Not at all clearly	I don't know	what r u nuts? I'll probably be dead by 2050; what's your point?	Neither Agree nor Disagree	Disagree	Agree	Agree	Neither Agree nor Disagree	Neither Agree nor Disagree	Neither Agree nor Disagree	1	2	3	4	5	6	7	Somewhat concerned about climate change
Yes	30-34	Male	High School Diploma		Somewhat clearly	Yes	New better technology	Agree	Strongly Agree	Agree	Agree	Agree	Disagree	Strongly Agree	6	3	7	5	4	2	1	Somewhat concerned about climate change
Yes	50-59	Male	Community College/ Technical College		Not very clearly	Yes	electric vehicles	Strongly Disagree	Agree	Agree	Strongly Disagree	Agree	Strongly Disagree	Agree	4	2	5	6	7	3	1	Not too concerned about climate change
Yes	25-29	Female	Undergraduate		Somewhat clearly	Yes	I expect to be able to travel more freely due to less conflict in the world and due to increased financial freedom	Agree	Agree	Agree	Disagree	Disagree	Neither Agree nor Disagree	Agree	3	5	4	6	1	7	2	Very concerned about climate change
Yes	50-59	Female	Community College/ Technical College		Not very clearly	Yes	Flying	Strongly Disagree	Agree	Agree	Agree	Agree	Agree	Agree	7	6	5	4	1	3	2	Very concerned about climate change
